# Supplementary material for: The endemic plants of Mozambique: diversity and conservation status
Source: PhytoKeys. 2019 Dec 11;136:45–96. doi: 10.3897/phytokeys.136.39020 (PMC6920223; doi:10.3897/phytokeys.136.39020)
Supplement: Supplementary material 1 [file phytokeys-136-045-s001.xlsx]

## Sheet: Sheet1
Family	Taxon	Year of publication (basionym)	SOURCES	IUCN Status (*requires updating)	Endemism	Life form	Type only	Ni	CD	Na	Z	T	Mc	S	G	In	Mp	Other countries	Key localities	Habitat	CoE	Notes
Acanthaceae	Barleria delagoensis Oberm.	1933	F.Z. 8(6): 113		NE1	herb (p), shrub								1	1	1	1	South Africa KN [coastal]	S: Catapu, Inhaminga. In: Funhalouro, Pomene. G: Chidenguele. Mp: Maputo Elephant Reserve, Inhaca Is.	Coastal scrub, woodland and dry forest, riverine forest
Acanthaceae	Barleria fissimuroides I.Darbysh.	2015	F.Z. 8(6): 62	EN B2ab(iii)	NE2+3	shrub							1					Zimbabwe [Vumba]	Mc: Quinta da Fronteira	Wooded grassland on slopes	3a
Acanthaceae	Barleria fulvostellata C.B.Clarke subsp. mangochiensis I.Darbysh.	2009	F.Z. 8(6): 64	EN B1ab(iii)	NE2+3	shrub		1										Malawi [Mangochi]	Ni: Mandimba	Bushland and open woodland on slopes
Acanthaceae	Barleria laceratiflora Lindau	1905	F.Z. 8(6): 105	EN B2ab(iii)	NE2+3	herb (p)				1								Tanzania [Lindi]	Na: Goa Is.	Coastal bushland	1
Acanthaceae	Barleria oxyphylla Lindau	1905	F.Z. 8(6): 50	VU B1ab(ii,iii)+2ab(ii,iii)	NE2	herb (p)											1	eSwatini, South Africa MP [Kruger NP]	Mp: R. Incomati, Sabie	Grassland, open shrubland
Acanthaceae	Barleria setosa (Klotzsch) I.Darbysh.	1861	F.Z. 8(6): 118	EN B1ab(i,ii,iii,iv)+2ab(i,ii,iii,iv)	E	herb (p), shrub				1									Na: Goa Is, Moçambique Is, Cabeceira Pequena	Coastal bushland	1
Acanthaceae	Barleria torrei I.Darbysh.	2015	F.Z. 8(6): 66		E	shrub		1											Ni: Mt Njesi, Maniamba, Unango	Woodland, rocky slopes
Acanthaceae	Barleria vollesenii I.Darbysh.	2010	F.Z. 8(6): 97	EN B2ab(iii)	NE2+3	herb (p)		1										Tanzania [Masasi]	Ni: Mademo (Marrupa to Mukwajaja)	Miombo woodland with rock outcrops
Acanthaceae	Blepharis dunensis Vollesen	2000	F.Z. 8(5): 84; S.R.D.L.: 49	EN B1ab(iii)+2ab(iii)	E	herb (p)				1	1								Na: Angoche, Quinga. Z: Pebane.	Coastal sand dunes	1
Acanthaceae	Blepharis gazensis Vollesen	2000	F.Z. 8(5): 64; S.R.D.L.: 49	LC	E	herb (p)								1	1				S: Machanga between R. Muari and R. Save. G: Mabalane to Mabuiapanse	Mopane woodland
Acanthaceae	Blepharis swaziensis Vollesen	2000	F.Z. 8(5): 72; S.R.D.L.: 49		NE2	herb (p)											1	eSwatini, South Africa KN [Lebombo Mts]	Mp: Namaacha	Open bushland & grassland	2b
Acanthaceae	Blepharis torrei Vollesen	2000	F.Z. 8(5): 83 ; S.R.D.L.: 49	DD	NE2+3	herb (p)		1										Tanzania [Songea]	Ni: Lichinga	Wooded grassland
Acanthaceae	Cephalophis lukei Vollesen	2010	F.Z. 8(6): 246	EN B2ab(iii)	NE3	herb (p)								1				Kenya [Gongoni Forest, Shimba Hills]	S: Inhamitanga, Serra do Chiluvo	Lowland forest		Known only from four localities, two in Mozambique
Acanthaceae	Dicliptera quintasii Lindau	1897	F.Z. 8(6): 271	VU B1ab(ii,iii,iv,v)+2ab(ii,iii,iv,v)	NE2	herb (p)											1	South Africa KN [coastal]	Mp: Maputo Elephant Reserve, near Zitundo, Marracuene	Coastal forest and woodland	2a
Acanthaceae	Duosperma dichotomum Vollesen	2006	F.Z. 8(5): 161	VU D2	E	herb (p), shrub			1										CD: Macomia, Mucojo	Grassland on black clays	1
Acanthaceae	Ecbolium glabratum Vollesen	1989	F.Z. 8(6): 242		NE1	herb (p)									1		1	eSwatini, South Africa KN, MP [Mkuse GR, Kruger NP]	G: Chibuto, Massingir. Mp: Namaacha, Chobela, Matola to Boane	Coastal and lowland Acacia bushland	2a, 2b	Approx. half of its range is in Mozambique
Acanthaceae	Ecbolium hastatum Vollesen	1989	F.Z. 8(6): 239; S.R.D.L.: 56; Bothalia 48: a2282 (2018)	EN B2ab(iii)	E	herb (p), shrub									1	1	1		In: Inhassoro, Ponta Sao Sebastiao, Vilanculos. G: Xai-Xai. Mp: Inhaca Is.	Coastal bushland, sand dunes	2a, 2c
Acanthaceae	Isoglossa namuliensis I.Darbysh. & T.Harris	2011	F.Z. 8(6): 155	CR B1ab(iii)+2ab(iii)	E	herb (p)	T				1								Z: Mt Namuli	Montane forest	3b
Acanthaceae	Justicia attenuifolia Vollesen	2010	F.Z. 8(6): 223	VU D2	NE1	herb (p)		1										Tanzania [Tunduru to Songea and to Masasi]	Ni: Mbatamila, Cuanda to Mandimba	Open miombo woodland
Acanthaceae	Justicia gorongozana Vollesen	2015	F.Z. 8(6): 181	LC	E	herb (p)			1					1					CD: R. Messalo. S: Gorongosa NP, Cheringoma	Lowland and riverine forest
Acanthaceae	Justicia niassensis Vollesen	2015	F.Z. 8(6): 174	EN B1ab(ii,iii)+2ab(ii,iii)	E	shrub			1	1									CD: Pemba. Na: Nacala	Coastal bushland	1
Acanthaceae	Justicia subcordatifolia Vollesen & I.Darbysh. (=J. hedrenii Vollesen)	2015	F.Z. 8(6): 201; Kew Bull. 73: 45 (2018)		NE2	herb (p)							1					Zimbabwe [Nyanga, Mutare]	Mc: Serra Choa	Montane grassland, rock outcrops	3a	Newly recorded in Mozambique in 2018
Acanthaceae	Lepidagathis plantaginea Mildbr.	1936	F.Z. 8(6): 25	EN B2ab(iii)	NE1	herb (p)			1	1								Tanzania [Masasi]	CD: Ngapa to Negomano. Na: Mt Matuta	Miombo woodland, termitaria	1
Acanthaceae	Sclerochiton apiculatus Vollesen	1991	F.Z. 8(5): 54; S.R.D.L.: 54 ; T.S.M.: 886	VU B1ab(i,ii,iii,v)+ 2ab(i,ii,iii,v)	NE1+2	shrub											1	South Africa KN [coastal]	Mp: Licuati Forest, Bela Vista, Matutuine, Chinhanguanine	Coastal thicket and dry forest	2a
Acanthaceae	Sclerochiton coeruleus (Lindau) S.Moore	1901	F.Z. 8(5): 52; S.R.D.L.: 56; T.S.M.: 887	NT B2ab(iii)	NE1	shrub				1	1		1		1	1		Zimbabwe [Chimanimani]	Na: Serra de Mesa. Z: Pebane, Moebase to Molocue. Mc: Chimanimani lowlands. In: Massinga, Panda. G: Manjacaze.	Lowland and coastal forest, woodland on quartzite
Acanthaceae	Sclerochiton hirsutus Vollesen	1991	F.Z. 8(5): 52; S.R.D.L.: 56	VU D2	E	shrub					1								Z: Mt Namuli, Mt Mabu	Mid-altitude and riverine forest	3b
Aizoaceae	Trianthema mozambiquense H.E.K.Hartmann & Liede	2011	Pl. Ecol. Evol. 144: 202 (2011)	DD	E	herb	T										1		Mp: Matola	Unknown	2a
Amaranthaceae	Caroxylon littoralis (Moq.) Akhani & Roalson	1849	Webbia 72: 66 (2017)		NE2	herb (p), shrub										1		Madagascar [coastal SW], Europa Is.	In: Sao Sebastiao Peninsula, Vilanculos, Mocucuni Is.	Coral and limestone coastal rocks, sandy seashore and coastal lagoons		Treated in F.Z. 9(1): 159 and S.R.D.L.: 57 as Salsola sp. A
Amaranthaceae	Celosia nervosa C.C.Towns.	1975	F.Z. 9(1): 33; S.R.D.L.: 56		E	herb				1						1	1		Na: Liupo. In: Panda. Mp: Santaca to Catuane	Lowland dry forest
Amaranthaceae	Celosia pandurata Baker	1897	F.Z. 9(1): 36; S.R.D.L.: 49		E	herb					1			1					Z: Morrumbala, R. Zambezi, R. Shire. S: Gorongosa NP, Cheringoma, Inhamitanga	Forest
Amaranthaceae	Salicornia mossambicensis (Brenan) Piirainen & G.Kadereit	1988	F.Z. 9(1): 153; S.R.D.L.: 49; Taxon 66: 125 (2017)	DD	E	herb (p)										1			In: Inhambane Bay, R. Pomene mouth	Saltmarsh	2c	In F.Z. and S.R.D.L. as Sarcocornia mossambicensis
Amaryllidaceae	Cryptostephanus vansonii I.Verd.	1943	F.Z. 13(1): 101	LC	NE1	herb (geo)					1		1	1				Zimbabwe [Chimanimani, Vumba, Mutare]	Z: Mt Mabu. Mc: Tsetserra, Chimanimani Mts. S: Mt Gorongosa.	Montane forest and miombo woodland amongst rocks	3a, 3b
Amaryllidaceae	Tulbaghia friesii Suess.	1951	F.Z. 13(1): 94		NE2+3	herb (geo)							1					Zimbabwe [Nyanga]	Mc: Serra Choa	Damp montane grassland	3a
Anacardiaceae	Ozoroa gomesiana R.Fern. & A.Fern.	1965	F.Z. 2(2): 580; S.R.D.L.: 49; T.S.M.: 480	VU B1ab(iii)+2ab(iii)	E	shrub, tree										1			In: Save, Vilankulos District (Temane gas field, Pambarra area, Massitele area, Muabsa, Chissuati, Mapinhane, Mapinhane to Mavume).	Open woodland on sand	2c	Regarded by some authorties as a variety of O. obovata: Ozoroa obovata (Oliv.) R.Fern. & A.Fern. var. gomesiana (R.Fern. & A.Fern.) R.Fern. & A.Fern.
Anacardiaceae	Ozoroa obovata (Oliv.) R.Fern. & A.Fern. var. elliptica R.Fern. & A.Fern.	1965	F.Z. 2(2): 582; T.S.M.: 481		NE1	shrub, tree					1	1	1	1	1	1	1	Zimbabwe [Nuanetsi]	Z: Mt Ile, Namagoa. T: Mutarara to Sinjal. Mc: Chimoio. S: Gorongosa NP, Lamego, Nhamatanda, Luabo. In: Funhalouro to Saute. G: Canicado, Maguesimane. Mp: Changalane.	Woodland, bushland and wooded grassland		A recent record from Botswana requires further investigation.
Anacardiaceae	Rhus acuminatissima R.Fern. & A.Fern. (=Searsia acuminatissima (R.Fern. & A.Fern.) Moffett)	1965	F.Z. 2(2): 602; S.R.D.L.; T.S.M.: 483	NT B2ab(iii)	NE1	shrub, tree				1	1							Malawi [Mangochi, Mulanje, Mwanza]	Na: Ribaue Mts. Z: Namuli Mt, Serra Morrumbala, Mt Ile, Mt Gile	Forest and woodland, associated with rock outcrops
Annonaceae	Hexalobus mossambicensis N.Robson	1958	F.Z. 1(1): 118; S.R.D.L.: 49 ; T.S.M.: 121	DD*	E	shrub, tree			1	1									CD: Quiterajo, Nangade, Mocimboa da Praia, Quirimbas NP. Na: Matibane Forest, Nacala, Angoche, Mafamede Island.	Coastal dry forest	1
Annonaceae	Huberantha mossambicensis (Vollesen) Chaowasku	1980	S.R.D.L.: 56; Kew Bull. 70: 23 (2015)		E	shrub					1								Z: Gobene Forest	Lowland forest	1	In S.R.D.L. as Polyalthia mossambicensis Vollesen
Annonaceae	Monanthotaxis maputensis P.H.Hoekstra	2016	PhytoKeys 69: 91 (2016)		NE1	shrub, liana									1	1	1	South Africa KN [coastal]	In: Pomene. G: Gumbe, Macia to Messano, Xai-Xai to Lumane. Mp: Inhaca Is., Maputo Elephant Reserve, Bobole, Catembe, Chinhanguanine, Marracuene,Salamanga	Coastal thicket and forest on sand	2a, 2c
Annonaceae	Monanthotaxis suffruticosa P.H.Hoekstra INED.		T.S.M.: 124		NE1+3	shrub			1	1								Tanzania [Selous]	CD: Palma. Na: Monapo	Dry coastal forest and woodland on sands	1	A scarce species, 2 of the 5 known localities in Mozambique
Annonaceae	Monanthotaxis trichantha (Diels) Verdc.	1936	F.T.E.A. Annonaceae: 97 (1971); T.S.M.: 125	VU B2ab(ii,iii,v)	NE1	shrub			1	1								Tanzania [Lindi]	CD: Quiterajo, Nangade, Palma. Na: Matibane Forest	Coastal forest and woodland on sand	1
Annonaceae	Monodora carolinae Couvreur	2006	Adansonia 28: 247 (2006) ; T.S.M.: 126	EN B1ab(iii)+2ab(iii)	NE2+3	shrub, tree			1									Tanzania [Matumbi, Rondo Plateau]	CD: Mueda Plateau	Coastal thicket and secondary bushland	1
Annonaceae	Monodora stenopetala Oliv.	1868	F.Z. 1(1): 148; T.S.M.: 129		NE1	shrub, tree						1		1				Malawi [Lengwe G.R., Lake Malawi]	T: Cahora Bassa, R. Sanangoe. S: Catapu, Inhamatinga, Maringue, Mutarara	Dry forest and woodland
Annonaceae	Uvaria rovumae Deroin & Lötter	2013	Adansonia, sér. 3 35: 228 (2013)		E	liana			1										CD: Nangade	Lowland woodland and dry forest	1
Annonaceae	Xylopia lukei D.M.Johnson & Goyder	2017	Kew Bull.72: 11 (2017); T.S.M.: 136		NE2	shrub, tree			1									Tanzania [Lindi]	CD: Palma, Pandanhar to Nangande, Quionga to Nachindundo	Coastal dry forest and thicket	1
Annonaceae	Xylopia tenuipetala D.M.Johnson & Goyder	2017	Kew Bull.72: 11 (2017)		E	shrub, tree			1										CD: Quiterajo, Palma, Afungi Peninsula	Coastal dry forest	1
Annonaceae	Xylopia torrei N.Robson	1958	F.Z. 1(1): 138; S.R.D.L.: 54; T.S.M.: 138	EN B2ab(ii,iii,iv,v)	E	shrub				1					1	1	1		In: Panda. G: Chibuto. Mp: Licuati Forest (possibly also Na: Monapo)	Coastal dry forest	2a, 2c
Apiaceae	Afrosciadium rhodesicum (Cannon) P.J.D.Winter	1973	F.Z. 4: 611; Taxon 57: 361 (2008)	VU B1ab(iii)+2ab(iii)	NE2	herb (p)							1					Zimbabwe [Nyanga, Stapleford, Chimanimani, Mt Chirinda, Himalayas]	Rotanda	Montane grassland	3a
Apiaceae	Centella obtriangularis Cannon	1964	F.Z. 4: 562; S.R.D.L.: 49	VU D2	E	herb (p)							1						Mc: Chimanimani Mts	Wet montane grassland	3a
Apiaceae	Pimpinella mulanjensis C.C.Towns.	1985	Kew Bull. 40: 775 (1985)	LC	NE2+3	herb (p)					1							Malawi [Mulanje]	Z: Mt Namuli	Montane grassland and rock outcrops	3b
Apocynaceae	Asclepias cucullata (Schltr.) Schltr. subsp. scabrifolia (S.Moore) Goyder	1908	Kew Bull. 56: 159 (2001)		NE2+3	herb (geo)							1					Zimbabwe [Chimanimani, Musapa, Vumba]	Mc: Chimanimani Mts, Garuso	Montane grassland, miombo woodland, rocky ground	3a
Apocynaceae	Asclepias graminifolia (Wild) Goyder	1964	Kew Bull. 64: 383 (2009)	LC	NE2+3	herb (geo)							1					Zimbabwe [Chimanimani]	Mc: Chimanimani Mts	Montane grassland and quartzite outcrops	3a
Apocynaceae	Aspidoglossum glabellum Kupicha	1984	Kew Bull. 38: 643 (1984)	EN B1ab(iii)+2ab(iii)	NE2+3	herb (geo)							1					Zimbabwe [Chimanimani, Mt Pene (Glencoe Forest Reserve), Tarka Forest Reserve]	Mc: Chimanimani Mts	Montane grassland	3a
Apocynaceae	Aspidoglossum hirundo Kupicha	1984	Kew Bull. 38: 642 (1984)		NE1	herb (geo)				1	1							Zimbabwe [Manicaland]	Na: Ribaue to Alto Molocue. Z: Maganja to Mocubela, Moebede Rd (Lugela area).	Miombo woodland		The record from Zimbabwe is somewhat doubtful and needs confirming
Apocynaceae	Ceropegia aloicola M.G.Gilbert INED.		F.Z. 7(3) in prep.		E	herb (s)											1		Mp: Lebombo Mts, Namaacha	Rock outcrops, Aloe clumps	2b
Apocynaceae	Ceropegia chimanimaniensis M.G.Gilbert INED.		F.Z. 7(3) in prep.		NE2+3	herb (geo)							1					Zimbabwe [Chimanimani]	Mc: Chimanimani Mts	Montane grassland and quartzite outcrops	3a
Apocynaceae	Ceropegia cyperifolia Bruyns	2018	Phytotaxa 364: 116 (2018)		E	herb (geo)		1											Ni: S of Maua, NE of Metarica, Lichinga to Mandimba	Granite inselbergs
Apocynaceae	Ceropegia gracilidens Bruyns	2018	Phytotaxa 364: 113 (2018)		E	herb (geo)			1	1	1								CD: N of Nantulo. Na: E of Ribaue. Z: N of Lioma	Dry miombo woodland over rocks, open gravelly ground
Apocynaceae	Ceropegia monteiroae Hook.f.	1887	Bot. Mag. 113: t. 6927 (1887); F.Z. 7(3) in prep.		NE1	herb (s)										1	1	South Africa KN	In: Pomene. M: Inhaca Is., Maputo Bay, Muntanhane, Umbeluzi	Coastal dunes	2a, 2c
Apocynaceae	Ceropegia muchevensis M.G.Gilbert INED.		M. Gilbert (pers. comm.)		E	herb (s)								1					S: Mucheve	Habitat not known, possibly open woodland
Apocynaceae	Ceropegia nutans (Bruyns) Bruyns	2006	Novon 16: 452 (2006); S. African J. Bot. 112: 434 (2017)	VU D1+D2	E	herb (geo)					1								Z: Mt Namuli	Granite inselbergs	3b
Apocynaceae	Ceropegia vahrmeijeri (R.A.Dyer) Bruyns	1971	Bothalia 10: 378 (1971); S. African J. Bot. 112: 435 (2017); F.Z. 7(3) in prep.		NE1+2	herb (geo)											1	South Africa KN [Mbumbulu]	Mp: Ponta Malongane to Ponta do Ouro, N of Manhica	Grassland on sand	2a
Apocynaceae	Cynanchum oresbium (Bruyns) Goyder	2003	Kew Bull. 58: 433 (2003); Kew Bull. 63: 471 (2008)	VU D2	E	herb (s)				1									Na: Ribaue Mts, Malema District	Granite inselbergs
Apocynaceae	Emicocarpus fissifolius K.Schum.& Schltr.	1900	Bot. Jahrb. Syst. 29: 21 (1900)	CR D	E	herb (p)											1		Mp: Maputo	Open sandy soils	2a
Apocynaceae	Huernia erectiloba L.C.Leach & Lavranos	1963	Stapeliads Southern Africa: 183 (2005); Cact. Succ. J. 88(4): 172-176 (2016)		E	shrub (s)			1	1	1								CD: Quissanga. Na: Ribaue Mts, Nampula. Z: Mt Ile	Granite inselbergs
Apocynaceae	Huernia leachii Lavranos	1959	F.Z. 7(3) in prep.; Bruyns; Stapeliads S Afr. & Mad. 1: 290 (2005)	LC	NE1+2	herb (s)							1					Malawi [Mangoche]	Mc: Mt Zembe, near Chimoio, near Catandica.	Granite inselbergs
Apocynaceae	Huernia verekeri Stent subsp. pauciflora (L.C.Leach) Bruyns	1969	Stapeliads Southern Africa: 139 (2005)		E	shrub (s)								1		1			In: S of Mambone near R. Save mouth. S: Gorongosa NP	Coastal Androstachys thicket
Apocynaceae	Huernia volkartii Werderm. & Peitsch. var. repens (Lavranos) Lavranos	1960	F.Z. 7(3) in prep.; Bruyns; Stapeliads S Afr. & Mad. 1: 203 (2005)		NE2+3	herb (s)							1					Zimbabwe [Masvingo, Chipinge]	Mc: Espungabera Mt, Garuso	Forest, shaded cliffs
Apocynaceae	Marsdenia cynanchoides Schltr.	1905	F.Z. 7(3) in prep.		NE1	liana			1		1			1				Tanzania [Kilwa, Lindi], Zimbabwe [Sabi Valley]	CD: Quiterajo, Palma. Z: Pebane. S: Dondo, S of Muanza	Woodland, thicket and dry forest on sand
Apocynaceae	Marsdenia gazensis S.Moore	1908	F.Z. 7(3) in prep.	DD	NE2	liana							1					Zimbabwe [Nyanga, Chirinda]	Mc: Kurumadzi R.	Forest and forest margins, with rock outcrops	3a
Apocynaceae	Orbea halipedicola L.C.Leach	1978	Stapeliads Southern Africa: 283 (2005)		E	shrub (s)								1					S: Gorongosa NP, Cherinda, between R. Buzi and R. Gorongosa, near lake Gambué, 40 km north of Save R.	Mopane woodland, open calcareous-sand flats
Apocynaceae	Orbea longidens (N.E.Br.) L.C.Leach	1895	F.Z. 7(3) in prep.; Bruyns; Stapeliads S Afr. & Mad. 1: 290 (2005)		NE1+2	herb (s)											1	South Africa KN [coastal]	Mp: Maputo Bay, near Catuane	Grassland on sand	2a
Apocynaceae	Pachycarpus concolor E.Mey. subsp. arenicola Goyder	2003	Fl. Pl. Africa 58: 96 (2003)		NE2	herb (geo)											1	South Africa KN [coastal]	Mp: Maputo Elephant Reserve, Zitundo, Ponto do Ouro, Ponta Malongane	Grassland on dunes	2a
Apocynaceae	Raphionacme pulchella Venter & R.L.Verh.	1988	S. African J. Bot. 54: 72 (1988)	EN B2ab(iii)	NE3	herb (geo)							1					Zimbabwe [Chimanimani, NE of Mangula]	Mc: Chimanimani (Makuripini), Serra Mocuta	Lowland forest, miombo woodland	3a
Apocynaceae	Secamone delagoensis Schltr.	1905	F.Z. 7(3) in prep.		NE1	liana									1	1	1	South Africa KN [coastal]	In: Rio das Pedras, Jacubecua. G: Chibuto to Alto Changane. Mp: Licuati Forest, Bela Vista, Maputo, Chinhanguanine	Dry forest and woodland on sand	2a, 2c
Apocynaceae	Stapelia unicornis C.A.Luckh.	1938	F.Z. 7(3) in prep.; Bruyns; Stapeliads S Afr. & Mad. 2: 475 (2005)		NE2	herb (s)											1	eSwatini, South Africa KN [Lebombo Mts]	Mp: Goba Fronteira	Rocky slopes	2b
Apocynaceae	Stomatostemma pendulina Venter & D.V.Field (=Cryptolepis pendulina (Venter & D.V.Field) P.I.Forst.)	1989	Bot. J. Linn. Soc. 99: 398 (1989); Austrobaileya 3: 280 (1990)	VU D2	E	shrub				1	1								Na: Ribaue Mts, Mt Napitu, near Namina. Za: Mt Lico	Granite inselbergs		Jo Osborne collection from Mt Lico (JO 1406, May 2018)
Araceae	Stylochaeton euryphyllum Mildbr.	1936	F.Z. 12(1): 21	VU B2ab(iii)	NE1	herb (geo)			1	1								Tanzania [Lindi, Selous]	CD: Quiterajo, Mueda Plateau. Na: Nacala Velha to Memba	Dry forest, miombo woodland	1
Araceae	Stylochaeton natalense Schott subsp. maximum (Engl.) Bogner & Haigh	1892	F.Z. 12(1): 16		NE3	herb (geo)											1	Tanzania [Zanzibar]	Mp: Maputo Bay	In shade
Araceae	Stylochaeton tortispathum Bogner & Haigh	2012	F.Z. 12(1): 16	VU D2	E	herb (geo)	T		1										CD: Quiterajo	Miombo woodland	1
Araliaceae	Cussonia arenicola Strey	1973	F.Z. 4: 632; T.S.M.: 717		NE1	shrub										1	1	South Africa KN [coastal]	In: Vilanculos to Mapinhane, Pomene. Mp: Inhaca Is., Catembe	Woodland on sand, dune thicket	2a, 2c
Arecaceae	Raphia australis Oberm. & Strey	1969	F.Z. 13(2); S.R.D.L.: 56 ; T.S.M.: 50	VU A3c+4c; B1ab(iii,v)+2ab(iii,v); C1	NE1	tree											1	South Africa KN [Kosi Bay, KwaNgwanase]	Mp: Chidenguele, Bobole, Marrucuene	Swamps, inundated dunes	2a
Asparagaceae	Asparagus chimanimanensis Sebsebe	2008	F.Z. 13(1): 25	LC	NE2+3	shrub							1					Zimbabwe [Chimanimani]	Mc: Chimanimani Mts	Quartzite outcrops	3a
Asparagaceae	Asparagus petersianus Kunth	1850	F.Z. 13(1): 8		NE1	shrub			1		1			1				Tanzania [Masasi, S of Dar es Salaam]	CD: Rovuma R., Quiterajo. Z: Mocuba to Milanje, lower Zambezi R. S: Beira, Inhaminga to Muanza, Zangue	Woodland and dry forest on sand, secondary scrub
Asparagaceae	Asparagus radiatus Sebsebe	2008	F.Z. 13(1): 28		NE2+3	shrub											1	eSwatini [Lebombo Mts]	Mp: Goba	Dry rocky slopes with Androstachys	2b
Asparagaceae	Chlorophytum pygmaeum (Weim.) Kativu subsp. rhodesianum (Rendle) Kativu	1911	F.Z. 13(1): 42		NE2	herb (geo)							1					Zimbabwe [Chimanimani]	Mc: Chimanimani Mts	Montane grassland on quartzite	3a
Asparagaceae	Dracaena pedicellata (la Croix) Byng & Christenh. (=Sansevieria pedicellata la Croix)	2004	F.Z. 13(2): 33; Sansevieria 20: 2 (2009); Global Fl. 4: 66 (2018)	LC	NE1	herb (s)							1					Zimbabwe [Chimanimani]	Mc: Chimanimani (Musapa), Mt Zembe, Mt Gurungue, Mt Guro, near Chimoio, Mount Muruwere.	Rocks by streams	3a
Asparagaceae	Dracaena subspicata (Baker) Byng & Christenh. (=Sansevieria subspicata Baker)	1889	F.Z. 13(2): 35; Global Fl. 4: 66 (2018)		E	herb (s)				1	1			1			1		Na: Quinga. Z: Gobene Forest. S: Dondo, Muanza Gorge (Gorongosa NP). In: Pomene. M: Inhaca Is., Matola, Maputo	Coastal forest and scrub on sands
Asparagaceae	Eriospermum mackenii (Hook.f.) Baker subsp. phippsii (Wild) P.L.Perry	1964	F.Z. 13(2): 4		NE2+3	herb (geo)							1					Zimbabwe [Chimanimani]	Mc: Chimanimani Mts	Montane bushland and quartzite outcrops	3a
Asphodelaceae	Aloe argentifolia T.A.McCoy, Rulkens & O.J.Baptista	2017	Cact. Succ. J. 89(5): 217 (2017)		E	shrub (s)			1										CD: Lúrio R. waterfalls	Rock outcrops by waterfalls
Asphodelaceae	Aloe ballii Reynolds var. makurupiniensis Ellert	1998	F.Z. 12(3): 58	VU D2	NE2	herb (s)							1					Zimbabwe [Chimanimani]	Mc: Chimanimani (Makurupini)	Wooded grassland on quartzite, rock outcrops	3a
Asphodelaceae	Aloe cannellii L.C.Leach	1971	F.Z. 12(3): 58; Excelsa 9: 65 (1979); Aloes, Definitive Guide: 120 (2011)	LC	E	herb (s)							1						Mc: Inselberg S of Chimoio (Serra Mecute)	Cliffs, grassland on rocky slopes	3a
Asphodelaceae	Aloe decurva Reynolds	1957	F.Z. 12(3): 87; Aloes, Definitive Guide: 281 (2011)	CR B1ab(iii,v)+2ab(iii,v)	E	herb (s)							1						Mc: Mt Zembe	Grassland on steep rocky slopes	3a
Asphodelaceae	Aloe excelsa A.Berger var. breviflora L.C.Leach	1977	F.Z. 12(3): 92; T.S.M.: 55		NE2	tree (s)				1	1							Malawi [Tuchila, Ruo R.]	Z: Ruo R., Zoa Falls. (Also possibly Na: near Nampula)	Rocky wooded slopes
Asphodelaceae	Aloe hazeliana Reynolds var. hazeliana	1959	F.Z. 12(3): 61; S.R.D.L.: 56	LC	NE2	herb (s)							1					Zimbabwe [Chimanimani]	Mc: Chimanimani Mts	Quartzite outcrops and rock faces	3a
Asphodelaceae	Aloe hazeliana Reynolds var. howmanii (Reynolds) S.Carter	2001	F.Z. 12(3): 61; S.R.D.L.: 56	LC	NE2	herb (s)							1					Zimbabwe [Chimanimani]	Mc: Chimanimani Mts	Quartzite cliffs and rock crevices	3a	In S.R.D.L. as a separate species, A. howmanii Reynolds
Asphodelaceae	Aloe inyangensis Christian var. kimberleyana S.Carter	1996	F.Z. 12(3): 62		NE2	herb (s)							1					Zimbabwe [Nyanga, Vumba, Stapleford]	Mc: Serra Zuira (Tsetserra)	Shaded rock faces	3a
Asphodelaceae	Aloe marlothii A.Berger subsp. orientalis Glen & D.S.Hardy	1987	F.Z. 12(3): 87; T.S.M.: 56		NE1	tree (s)								1	1		1	eSwatini, South Africa KN [Mkuse GR]	S: Divinhe. Mp: Magude, Matutuine, Macaneta. [G fide T.S.M.]	Coastal grassland and degraded woodland on sand	2a, 2c
Asphodelaceae	Aloe mawii Christian	1940	F.Z. 12(3): 87; T.S.M.: 57		NE1	tree (s)		1	1	1	1							Malawi [Zomba, Mulanje], Tanzania [Songea, Masasi]	Ni: Serra Mecula. CD: Ancuabe, Quirimbas NP. Na: W of Nampula, E of Malema. Z: Mt Namuli, Lioma Mt, Gile Mt	Rocky slopes, rocky montane grassland
Asphodelaceae	Aloe menyharthii Baker subsp. ensifolia S.Carter	1996	F.Z. 12(3): 74; Aloes, Definitive Guide: 182 (2011)		E	herb (s)				1	1								Na: Ribaue to Malema, Ribaue to Nampula. Z: Milanje to Molumbo, Gurue, Maganja da Costa towards Namacurra.	Miombo woodland, open wooded grassland
Asphodelaceae	Aloe mossurilensis Ellert	2010	Alsterworthia Int. 8: 24 (2008) & 10: 6 (2010)		E	herb (s)				1									Na: Chocas Beach, Mossuril Bay	Coral rocks	1
Asphodelaceae	Aloe munchii Christian	1951	F.Z. 12(3): 98; S.R.D.L.: 56 ; T.S.M.: 54	LC	NE2	shrub (s), tree (s)							1					Zimbabwe [Chimanimani]	Mc: Chimanimani Mts	Quartzite outcrops and rock faces	3a
Asphodelaceae	Aloe plowesii Reynolds	1964	F.Z. 12(3): 60; S.R.D.L.: 56	VU D2	NE2	herb (s)							1					Zimbabwe [Chimanimani]	Mc: Chimanimani Mts	Quartzite outcrops, montane rocky grassland	3a
Asphodelaceae	Aloe ribauensis T.A.McCoy, Rulkens & O.J.Baptista	2014	Cact. Succ. J. 86(2): 51 (2014)	EN B1ab(iii,v)+2ab(iii,v)	E	herb (s)			1	1									CD: Muidumbe Dist. Na: Ribaue Mts	Granite inselbergs
Asphodelaceae	Aloe rulkensii T.A.McCoy & O.J.Baptista	2016	Cact. Succ. J. 88(4): 173 (2016)	CR B1ab(iii)+2ab(iii); D	E	herb (s)				1									Na: Ribaue Mts	Shaded granite cliff faces	3b
Asphodelaceae	Aloe suffulta Reynolds	1937	F.Z. 12(3): 81; S.R.D.L.: 56		NE1	herb (s)											1	Malawi [Nsanje], Zimbabwe [Chipinge, Sabe-Lundi], South Africa KN [coastal]	Mp: Moamba, Marrucuene (probably also in G as occurs just over the Zimbabwe border)	Bushland and bushed grassland on alluvial soils		Rare in neighbouring countries
Asphodelaceae	Aloe torrei I.Verd. & Christian	1946	F.Z. 12(3): 59; Aloes, Definitive Guide: 126 (2011)	DD	E	herb (s)					1								Z: Mt Namuli	Granite cliff faces	3b
Asphodelaceae	Aloe wildii (Reynolds) Reynolds	1961	F.Z. 12(3): 59; S.R.D.L.: 56	LC	NE2	herb (s)							1					Zimbabwe [Chimanimani]	Mc: Chimanimani Mts	Quartzite outcrops, montane rocky grassland	3a
Asphodelaceae	Aloidendron tongaense (Van Jaarsv.) Klopper & Gideon F.Sm. (=Aloe tongaensis Van Jaarsv.)	2010	Aloe 47: 64 (2010); T.S.M.: 54; Phytotaxa 76: 10 (2013)		NE1	tree (s)								1		1	1	South Africa KN [Tongaland]	S: Cheringoma. In: Inharrime R., Zavora. Mp: Inhaca Is., Boane to Porto Henrique	Coastal sand forest and dry woodland near coast		Treated in F.Z. as a form of A. barberae Dyer
Asteraceae	Adelostigma athrixioides Steetz [uncertain species]	1861	Kirkia 10: 18 (1975)		E	herb										1			In: Inhambane	Habitat not known	2c
Asteraceae	Anisopappus paucidentatus Wild	1964	Kirkia 4: 55 (1964)	LC	NE2	herb (p)							1					Zimbabwe [Chimanimani]	Mc: Chimanimani Mts	Quartzite outcrops, montane rocky grassland	3a
Asteraceae	Aster chimanimaniensis W.Lippert (=Afroaster chimanimaniensis (W.Lippert) J.C.Manning & Goldblatt)	1973	Mitt. Bot. Staatssamml. München 11: 206 (1973) ; Strelitzia 29: 793 (2012)	DD	NE2	herb (p)							1					Zimbabwe [Chimanimani]	Mc: Chimanimani Mts	Submontane grassland, probalby on quartzite	3a
Asteraceae	Bothriocline moramballae (Oliv. & Hiern) O.Hoffm.	1877	F.Z. 6(1): 167; S.R.D.L.: 56	LC	E	herb (s), shrub (s)				1	1								Na: Ribaue Mts, Serra Chinga. Z: Morrumbala Mts, Mt Namuli	Forest margins and clearings, secondary forest, open slopes	3b
Asteraceae	Bothriocline steetziana Wild & G.V.Pope	1977	F.Z. 6(1): 165; S.R.D.L.: 56		E	herb (a)				1	1					1			Na: Angoche to Namaponda, between Murrupula and R. Lingonha, Nacaroa to Netia, east of Malema, Cabaceira. Z: Mulevala, Mocuba, Mocuba to Moloque, Mocuba to Quelimane, Erego, Nicuadala to Namacurra. In: Inhambane.	Miombo woodland and wooded grassland, dry forest, granite outcrops
Asteraceae	Chrysocoma mozambicensis Ehr.Bayer	1981	Mitt. Bot. Staatssamml. Munchen 17: 309 (1981)		NE1	shrub										1	1	South Africa KN, MP	In: Bazaruto Is., Pomene, Inhambane Velho. Mp: Inhaca Is., Maputo, Costa do Sol, Marracuene	Littoral and dune scrub and open sandy areas	2a, 2c
Asteraceae	Cineraria pulchra Cron	2006	Kew Bull. 61: 168 (2006)		NE2	herb (p), shrub							1	1				Zimbabwe [Nyanga, Vumba, Stapleford, Chimanimani]	Mc: Chimanimani Mts. S: Mt Gorongosa	Montane rocky slopes and bushland, on quartzite and granite	3a
Asteraceae	Distephanus inhacensis (G.V.Pope) R.G.C.Boon & Glen	1988	F.Z. 6(1): 81; S.R.D.L.: 56; Bothalia 43: 94 (2013)	LC	NE1	shrub, liana									1	1	1	South Africa KN [coastal]	In: Ponta Zavora. G: Bilene, Praia do Xia-Xai. Mp: Maputo Elephant Reserve, Licuati Forest, Inhaca Is., Is. Dos Portugueses, Ponta do Ouro	Coastal bushland and dry forest on sand	2a, 2c	In F.Z. and S.R.D.L., listed as Vernonia inhacensis G.V.Pope. Approx. half of its range is in Mozambique
Asteraceae	Gutenbergia westii (Wild) Wild & G.V.Pope	1964	F.Z. 6(1): 156; S.R.D.L.: 54	VU B1ab(iii)+2ab(iii)	NE1+2	herb (p)							1					Zimbabwe [Chimanimani, Chipinge]	Mc: Chimanimani Mts, Serra Mocuta	Miombo woodland and wooded grassland on quartzite	3a
Asteraceae	Gyrodoma hispida (Vatke) Wild	1877	Kirkia 9: 294 (1974); Kirkia 10: 4 (1975)		E	herb (a)					1			1	1	1	1		Z: R. Licungo, R. Tandamela, Campo to Mopeia, Quelimane to Marral, Morumbala, Zambezi Delta. S: Gorongosa NP, Buzi, Beira, Sena. In: Tessolo to Jofane. G: Mabalane, Nalazi. Mp: Salamanga	Alluvial plains, lagoons, estuaries
Asteraceae	Helichrysum acervatum S.Moore	1911	F.Z. 6 (in prep.)		NE2	herb (p)							1					Zimbabwe [Nyanga, Chimanimani]	Mc: Tsetserra (Serra Zuira)	Montane grassland and bushland, often amongst rocks	3a
Asteraceae	Helichrysum africanum (S.Moore) Wild (=Calomeria africana (S.Moore) Heine)	1911	Kirkia 12: 191 (1983)	LC	NE2+3	herb (p), shrub							1					Zimbabwe [Chimanimani]	Mc: Chimanimani Mts	Montane quartzite outcrops	3a
Asteraceae	Helichrysum chasei Wild	1983	Kirkia 12: 191 (1983)		NE2	herb (p)							1					Zimbabwe [Nyanga, Stapleford, Chimanimani]	Mc: Tsetserra (Serra Zuira)	Submontane grassland	3a
Asteraceae	Helichrysum lastii Engl.	1892	F.Z. 6 (in prep.)	LC	NE2	herb (p), shrub					1							Malawi [Zomba, Mulanje]	Z: Mt Namuli	Montane grassland, seepage areas over rocks	3b
Asteraceae	Helichrysum moggii Wild	1983	Kirkia 12: 195 (1983)	LC	E	herb (p)											1		Mp: Inhaca Is, Cabo de Santa Maria	Rocky headlands, sands near shores	2a
Asteraceae	Helichrysum moorei Staner	1936	F.Z. 6 (in prep.)	LC	NE2+3	herb (p)							1					Zimbabwe [Chimanimani]	Mc: Chimanimani Mts	Montane quartzite outcrops and grassland	3a
Asteraceae	Helichrysum rhodellum Wild	1964	Kirkia 4: 153 (1964)		NE2+3	herb (p)							1					Zimbabwe [Chimanimani]	Mc: Chimanimani Mts	Montane quartzite grassland	3a
Asteraceae	Helichrysum silvaticum Hilliard	1973	Notes Roy. Bot. Gard. Edinburgh 32: 361 (1973)		NE1	herb (p)									1	1	1	South Africa KN [coastal]	In: Bazaruto Is., Rio das Pedras, Pomene, Inhambane Velho. G: Bilene, Changaene. Mp: Inhaca Is., Moamba, Goba	Open woodland and bushland on sand including secondary areas, edges of marshes	2a, 2c
Asteraceae	Kleinia chimanimaniensis van Jaarsv.	2015	Bradleya 33: 122 (2015)		NE2+3	herb (s), shrub (s)							1					Zimbabwe [Nyanga, Chimanimani]	Mc: Chimanimani (Makurupini)	Quartzite cliff faces and boulders	3a
Asteraceae	Lopholaena brickellioides S.Moore	1911	T.S.M.: 1023		NE2+3	shrub, tree							1					Zimbabwe [Nyanga, Chimanimani]	Mc: Chimanimani Mts, Tsetserra	Montane forest margins, bushland and rock outcrops	3a
Asteraceae	Schistostephium oxylobum S.Moore	1911	Kew Bull. 68: 111 (2013)	VU B1ab(iii)+2ab(iii)	NE2	herb (p), shrub							1					Zimbabwe [Chimanimani, Mt Pene, Vumba, Nyanga]	Mc: Chimanimani Mts, Tsetserra, Rotanda	Montane grassland, bushland and forest margins, rock outcrops	3a
Asteraceae	Senecio aetfatensis B.Nord.	1999	Novon 9: 245 (1999)	LC	NE2+3	herb (p)							1					Zimbabwe [Chimanimani]	Mc: Chimanimani Mts	Quartzite cliffs and crevices	3a
Asteraceae	Senecio forbesii Oliv. & Hiern [uncertain species]	1877	H. Beentje (pers. comm.)		E	herb	T												Locality not known	Habitat not known
Asteraceae	Senecio peltophorus Brenan	1954	Mem. New York Bot. Gard. 8: 484 (1954)	LC	NE2+3	herb (p)					1							Malawi [Mulanje]	Z: Mt Namuli, Mt Mabu	Montane rock crevices, shallow damp soils over rock	3b
Asteraceae	Vernonia calvoana (Hook.f.) Hook.f. subsp. meridionalis (Wild) C.Jeffrey (=Baccharoides calvoana (Hook.f.) Isawumi, El-Ghazaly & B.Nord. subsp. meridionalis (Wild) Isuwami, El-Ghazaly & B.Nord.)	1978	F.Z. 6(1): 126; T.S.M.: 1026		NE2	herb (p), shrub							1	1				Zimbabwe [Nyanga, Stapleford, Chimanimani, Chirinda]	Mc: Serra Vumba. S: Mt Gorongosa	Montane forest margins and grassland, streamsides	3a
Asteraceae	Vernonia muelleri Wild subsp. muelleri	1978	F.Z. 6(1): 77; S.R.D.L.: 49	NT D2	NE2	shrub							1					Zimbabwe [Chimanimani]	Mc: Chimanimani (mainly foothills)	Riverine woodland and forest, forest margins and miombo woodland, on quartzite	3a
Asteraceae	Vernonia nepetifolia Wild	1911	F.Z. 6(1): 76	LC	NE2+3	shrub							1					Zimbabwe [Chimanimani]	Mc: Chimanimani Mts	Rocky montane grassland on quartzite	3a
Balsaminaceae	Impatiens psychadelphoides Launert	1962	F.Z. 2(1): 176; S.R.D.L.: 49		NE1	herb (p)					1		1					Zimbabwe [Nyanga, Stapleford]	Z: Mt Namuli, Serra Murece. Mc: Chimanimani	Forest, streambanks, shaded humid places	3a, 3b
Balsaminaceae	Impatiens salpinx G.M.Schulze & Launert	1962	F.Z. 2(1): 168; S.R.D.L.: 49	NT D2	NE2	herb (p)							1					Zimbabwe [Chimanimani]	Mc: Chimanimani Mts	Streamsides, damp ground, forest margins	3a
Balsaminaceae	Impatiens wuerstenii S.B.Janssens & Dessein	2018	Phytotaxa 333: 75 (2018)	VU D2	E	herb (p)								1					S: Mt Gorongosa	Sheltered margins of montane grassland	3a
Bignoniaceae	Dolichandrone alba (Sim) Sprague	1909	F.Z. 8(3): 72; S.R.D.L.: 49; T.S.M.: 876	LC	E	shrub, tree									1	1	1		In: Mapinhane, Nhacoongo, Nhachengue, Pomene, Zavala to Inharrime. G: Bilene, Chibuto, Chirindzene Forest, Chonguene, Manjacaze, Xai-Xai to Lumane. Mp: Maputo Elephant Reserve, Maputo	Coastal woodland, dry forests and thickets on sands	2a, 2c
Boraginaceae	Cordia mandimbana E.S.Martins	1988	F.Z. 7(4): 67 ; T.S.M.: 825	DD	E	tree	T	1											Ni: Ngami Valley near Mandimba	In open woodland near streams
Boraginaceae	Cordia megiae J.E.Burrows	2018	T.S.M.: 1040	VU D2	E	tree								1					S: Catapu, Inhamitanga to Marromeu	Lowland forest on sand
Boraginaceae	Cordia stuhlmannii Gürke	1895	F.Z. 7(4): 66; S.R.D.L.: 54 ; T.S.M.: 824	VU B2ab(iii)	E	shrub, tree					1			1					Z: Quelimane, Maganja da Costa to Namacurra. S: Mucheve FR, Inhamitanga forest, Catapu.	Thicket on sand, termitaria
Burseraceae	Commiphora mombassensis Engl.	1899	F.T.E.A. Burseraceae: 61 (1991); T.S.M.: 372		NE3	shrub, tree			1									Tanzania [Kingupira, Mtanza F.R.]	CD: Mueda to Negomano, Matemu Is. (Quirimbas N.P.)	Riverine thicket, coastal sands	1
Burseraceae	Commiphora schlechteri Engl.	1899	F.Z. 2(1): 271; T.S.M.: 376		NE1	shrub, tree									1	1	1	South Africa KN [coastal], ?Zimbabwe [Gonarezhou N.P.]	In: Inhassoro (Temane), Homoine, Vilanculos, Pomene, Massinga, Inhambane beach, Inharrime, Zavala. G: Bilene, Xai-Xai, Chiconela, Zongoene Mp: Inhaca Is., Costa do Sol, Maputo, Marracuene, Bobole, Macaneta beach, Boane, Maputo Elephant Reserve, Namaacha falls.	Dune thicket, woodland and bushland including secondary bushland	2a, 2c	In T.S.M., this species is listed as Endemic.
Campanulaceae	Lobelia blantyrensis E. Wimm.	1948	F.Z. 7(1): 139		NE2	herb (a), herb (p)					1							Malawi [Blantyre, Mulanje, Zomba]	Z: Mt Namuli	Montane grassland and bushland, damp rock crevices, forest margins	3b
Campanulaceae	Lobelia cobaltica S.Moore	1911	F.Z. 7(1): 140; S.R.D.L.: 51	LC	NE2+3	herb (a), herb (p)							1					Zimbabwe [Chimanimani]	Mc: Chimanimani Mts	Quartzite outcrops	3a
Campanulaceae	Wahlenbergia subaphylla (Baker) Thulin subsp. scoparia (Wild) Thulin	1964	F.Z. 7(1): 98		NE2+3	herb (p)							1					Zimbabwe [Chimanimani, Musapa, Vumba]	Mc: Chimanimani Mts	Montane grassland and wooded grassland, rock crevices on quartzite	3a
Capparaceae	Capparis viminea Hook.f. & Thomson ex Oliv. var. orthacantha (Gilg & Gilg-Ben.) DeWolf	1935	F.Z. 1(1): 239; Kew Bull. 16: 82 (1962); T.S.M.: 154		NE2+3	shrub			1									Tanzania [Rondo Plateau]	CD: Mueda to Nangade	Evergreen thicket	1	Treated as a separate species in F.Z.
Capparaceae	Maerua acuminata Oliv.	1868	F.Z. 1(1): 219; S.R.D.L.: 56 ; T.S.M.: 155	DD*	NE1	shrub, tree			1									Tanzania [Rondo Plateau, Newala]	CD: Mueda Plateau, Nangade to Pundanhar, Palma, near Mocimboa da Praia, Rovuma R.	Dry forest, thicket and woodland incliuding secondary growth	1
Capparaceae	Maerua andradae Wild	1958	F.Z. 1(1): 227; S.R.D.L.: 49 ; T.S.M.: 156	LC	E	herb (p), shrub			1										CD: Diaca, Pemba, Pemba to Ancuabe, Mucojo to Macomia, Macomia to Mipande, Muedumbe.	Lowland Acacia and mixed woodland	1
Capparaceae	Maerua brunnescens Wild	1958	F.Z. 1(1): 228; S.R.D.L.: 56; T.S.M.: 157	DD*	E	shrub					1	1	1	1		1	1		Z: Mopeia. T: Mutarara. Mc: Between Maringué and Chimoio. S: Gorongosa NP, between Mazamba and Casa Banana, Lacerdonia, between Inhamitanga and Zangué river, Buzi. In: Mabote to Zimane. Mp: Sabie, Magude.	Lowland dry woodland and grassland, often with Acacia species		A potential second subspecies is recognised in T.S.M.
Capparaceae	Maerua scandens (Klotzsch) Müll.Berol. ex B.D.Jacks.	1861	F.Z. 1(1): 219; S.R.D.L.: 49 ; T.S.M.: 163; Index Kew. 2: 144 (1894)	DD	E	shrub, liana				1	1	1			1				Na: Angoche. Z: Boror. T: near Chicoa. G: Chibuto,	Miombo woodland, usually coastal
Capparaceae	Maerua schliebenii Gilg-Ben.	1936	F.Z. 1(1): 220; S.R.D.L.: 57; T.S.M.: 164		NE1	shrub				1								Tanzania [Rondo Plateau, Lindi]	Na: Nampula to Mecuburi, Ribaue to Alto Molocue	Miombo woodland, termitaria	1
Caprifoliaceae	Pterocephalus centennii M.J.Cannon	1981	F.Z. 7(1): 81; S.R.D.L.: 50	CR B1ab(iii)+B2ab(iii)	E	shrub	T						1						Mc: Tsetserra	Montane Podocarpus forest edge	3a
Caryophyllaceae	Dianthus chimanimaniensis S.S.Hooper	1958	F.Z. 1(2): 356	VU D2	E	herb	T						1						Mc: Chimanimani Mts (Musapa)	Grassland over quartzite	3a
Celastraceae	Crossopetalum mossambicense I.Darbysh.	2016	Syst. Bot. 41: 857 (2016); T.S.M.: 496	EN B1ab(iii)+2ab(iii)	E	shrub			1										CD: Nhica do Rovuma, Palma	Coastal dry forest-woodland transition	1
Celastraceae	Elaeodendron fruticosum N.Robson	1965	F.Z. 2(2): 386; T.S.M.: 499		E	shrub, tree									1	1			In: Magaruque Is., Vilanculos, Inhambane-Velho, Panda, Pomene, Ponta Barra Falsa. G: Xai-Xai, Chongoene, Manjacaze	Coastal dune scrub and dry woodland on sand	2a, 2c
Celastraceae	Gymnosporia arenicola Jordaan	1999	S. African J. Bot. 65: 315 (1999); T.S.M.: 505		NE1	shrub, tree					1			1	1	1	1	South Africa KN [coastal]	Z: Mocuba, Pebane. S: Zuni R. estuary. In: Bazaruto Is., Ponta de Zavora, Vilanculos, Inhambane. G: Bilene, Xai-Xai, Macia, Zongoene. Mp: Inhaca Is., Ponta do Ouro, Namaacha	Coastal dune thicket and forest margins		Widespread species along Mozambique and KN coast. In T.S.M., a point in Cabo Delgado is included but this may be in error.
Celastraceae	Gymnosporia gurueensis (N.Robson) Jordaan	1965	F.Z. 2(2): 363; S.R.D.L.: 49; Kew Bull. 58: 850 (2003)	EN B1ab(iii)+2ab(iii)	E	shrub, tree					1								Z: Mt Namuli, Gurue to Ile	Miombo woodland and wooded grassland		In F.Z. and S.R.D.L. as Maytenus mossambicensis var. gurueensis
Celastraceae	Gymnosporia markwardii Jordaan	1999	S. African J. Bot. 65: 317 (1999); T.S.M.: 508		NE1	shrub					1					1	1	South Africa KN [coastal]	Z: Mocuba, N of Quelimane. In: Maalamba. Mp: Maputo Elephant Reserve, Ponta do Ouro, Zitundo, Salamanga, Manhica, Moamba to Ressano Garcia	Coastal grassland		Widespread species along Mozambique and KN coast
Celastraceae	Gymnosporia oxycarpa (N.Robson) Jordaan	1965	F.Z. 2(2): 360; Trees & Shrubs Mpumalanga & Kruger National Park: 676 (2002); T.S.M.: 509		NE2	shrub									1			South Africa LP [Kruger NP]	G: Pafuri	Woodland and thicket on sand		In F.Z. as Maytenus oxycarpus N.Robson
Celastraceae	Maytenus chasei N.Robson	1965	F.Z. 2(2): 371; T.S.M.: 503		NE1	shrub, tree					1		1					Zimbabwe [Vumba, Penhalonga, Mt Pene]	Z: Mt Namuli. Mc: Serra Choa, Quinta da Fronteira	Upland forest	3a, 3b
Celastraceae	Prionostemma delagoensis (Loes.) N.Hallé var. delagoensis (=Hippocratea delagoensis Loes.)	1904	F.Z. 2(2): 406; Adansonia Sér. 4; 3: 7 (1981); T.S.M.: 520	NT	NE1	shrub, liana									1		1	South Africa KN [coastal]	G: Chibuto to Manjacaze, Bilene. Mp: Costa do Sol, Maputo, Marracuene	Dune thicket, woodland	2a, 2c	Approx. half of its range is in Mozambique. In T.S.M. the authors revert to treating Hippocratea in the broad sense, reducing Hallé's segregate genera to synonymy
Celastraceae	Salacia orientalis N.Robson	1965	F.Z. 2(2): 398; T.S.M.: 514		NE1	shrub, liana			1									Tanzania [Rovuma R., Nanguruwe, Lupembe]	CD: Mueda Plateau, Palma to Namoto, Mocimboa da Praia	Coastal thicket, woodland including miombo	1	Approx. half of its range is in Mozambique
Chrysobalanaceae	Maranthes goetzeniana (Engl.) Prance	1905	F.Z. 4: 43; T.S.M.: 173	NT B2ab(ii,iii,iv)	NE1	tree				1	1		1	1				Zimbabwe [Nyanga, Chimanimani, Chirinda], Tanzania [Usambara Mts, Nguru Mts]	Na: Ribaue Mts, Serra Chinga. Z: Mt Namuli, Mt Mabu, Mt Murrece. Mc: Chimanimani Mts. S: Mt Gorongosa	Lowland and mid-altitude forest	3a, 3b	Widespread but mainly Mozambique and border region of Zimbabwe
Cleomaceae	Cleome bororensis (Klotzsch) Oliv. (=Sieruela bororensis (Klotzsch) Roalson & J.C.Hall)	1861	F.Z. 1(1): 197; S.R.D.L.: 54; Syst. Bot. 42: 934 (2017)		NE1	herb (a)					1			1	1		1	Tanzania [Rondo Plateau], South Africa KN [NE coastal]	Z: Gobene Forest, Boror. S: Cheringoma. G: Macia to Chokwe. Mp: Licuati Forest, Maputo Elephant Reserve, Marracuene	Dry forest and miombo woodland on sand		Widespread in Mozambique
Clusiaceae	Garcinia acutifolia N.Robson	1960	F.Z. 1(2): 404 ; T.S.M.: 613	VU B1+2c*	NE1	shrub, tree			1									Tanzania [Pugu Hills]	CD: Nhica do Rovuma, Palma, Quionga, Mocimboa da Praia to Palma, Muaguide	Lowland forest	1
Combretaceae	Combretum andradae Exell & J.G.García	1954	F.Z. 4: 155; T.S.M.: 679		NE1	shrub, liana		1	1	1								Tanzania [Masasi, Tunduru]	Ni: Cuamba to Belem. CD: Metuge. Np: Lalaua, Ribaue, Nampula, Mutuali, Nacaroa to Namapa	Woodland, thicket and wooded grassland on clays
Combretaceae	Combretum caudatisepalum Exell & J.G.García	1954	F.Z. 4: 155; S.R.D.L.: 50; T.S.M.: 682		E	shrub			1	1									CD: Pemba, Quirimbas NP. Na: Memba to Nacala	Coastal thicket, coral rag	1
Combretaceae	Combretum lasiocarpum Engl. & Diels	1899	F.Z. 4: 157; S.R.D.L.: 54; T.S.M.: 684		E	shrub, tree				1	1	1							Na: Nampula. Z: Namagoa. T: Boroma	Dry lowland wooded grassland or shrubby grassland
Combretaceae	Combretum lindense Exell & Mildbr.	1938	F.T.E.A. Combretaceae: 66 (1973); T.S.M.: 666		NE2+3	shrub, liana			1									Tanzania [Makonde Plateau]	CD: Rovuma River	Open riverine woodland	1	Treated as an imperfectly known species in F.T.E.A. but recently discovered in Mozambique
Combretaceae	Combretum stocksii Sprague	1909	F.Z. 4: 143; S.R.D.L.: 50; T.S.M.: 678		E	shrub			1										CD: Nangade, Nangade to Pundanhar, near Mucojo, Quiterajo, Mueda Plateau.	Dense evergreen forest and coastal thicket	1	C. Jongkind considers this to be conspecific with C. butyrosum (G.Bertol.) Tul. but it is maintained as distinct in T.S.M.
Combretaceae	Terminalia barbosae (Exell) Gere & Boatwr. (=Pteleopsis barbosae Exell)	1968	F.Z. 4: 166; S.R.D.L.: 50 ; Bot. J. Linn. Soc. 184: 319 (2017); T.S.M.: 686	DD*	E	tree			1	1									CD: Macomia to Mucojo. Na: Nacala, Monapo	Lowland Acacia wooded grassland and bushland, secondary bushland	1	In most key references including F.Z., treated as Pteleopsis barbosae Exell
Commelinaceae	Aneilema arenicola Faden	1984	Bothalia 15: 94 (1984)		NE2	herb (a)											1	South Africa KN [NE coastal]	Mp: Futi R.	Open woodland on sandy soils	2a
Commelinaceae	Aneilema mossambicense (Faden) Faden INED. (=A. dregeanum Kunth subsp. mossambicense Faden)	1984	Bothalia 15: 90 (1984); R. Faden (pers. comm.)		E	herb (p)				1	1								Na: Nampula, west of Nampula, Memba to Nacala, Matibane Forest, Angoche. Z: Mocuba to Errego, Lugela, Quelimane, Casa Branca, between Naburi and Ligonha R.	Lowland open woodlad and dry forest	1
Commelinaceae	Cyanotis chimanimaniensis Faden INED.		R. Faden (pers. comm.)		NE2+3	herb (p)							1					Zimbabwe [Chimanimani, Zimunya (or Marange) Reserve]	Mc: Chimanimani Mts	Rock outcrops including in miombo woodland and montane forest, on quartzite and schist	3a
Commelinaceae	Cyanotis namuliensis Faden INED.		R. Faden (pers. comm.)	LC	E	herb (p)					1								Z: Mt Namuli	Montane grassland including in wet areas and rock outcrops	3b
Commelinaceae	Triceratella drummondii Brenan	1961	Kirkia 1: 15 (1961); S.R.D.L.: 50		NE3	herb (a)					1							Zimbabwe [Gwanda]	Z: Moabase	Moist sands (in Mozambique by coastal dunes)
Convolvulaceae	Ipomoea ephemera Verdc.	1961	F.Z. 8(1): 62; S.R.D.L.: 57		E	herb (a)				1	1								Na: Corrane to Nampula. Z: Lugela	Dry bushland, damp ground at foot of granite outcrops
Convolvulaceae	Ipomoea venosa (Desr.) Roem. & Schult. subsp. stellaris (Baker) Verdc. var. obtusifolia Verdc.	1967	F.Z. 8(1): 104; S.R.D.L.: 50		E	herb (p)	T										1		Mp: Maputo, Costo do Sol	Bushland, riverbanks	2a
Convolvulaceae	Turbina longiflora Verdc.	1967	F.Z. 8(1): 127; S.R.D.L.: 50		E	herb (c)			1							1	1		CD: Nantulo to Mueda. In: Govuro. Mp: Goba	Lowland woodland and bushland
Crassulaceae	Crassula leachii R.Fern.	1982	F.Z. 7(1): 38; S.R.D.L.: 50	DD	E	herb (p)							1						Mc: Chimoio	Granite rock outcrops
Crassulaceae	Crassula maputensis R.Fern.	1978	F.Z. 7(1): 13; S.R.D.L.: 50	LC	NE1	herb (a), herb (p)											1	South Africa KN [coastal]	Mp: Inhaca Is., Maputo Elephant Reserve, Boane, Chinhanguanine, Maputo	Shaded grassland or open woodland or thicket on damp soils	2a	Sometimes treated as a synonym of C. expansa Dryand. but maintaned as separate here.
Crassulaceae	Crassula morrumbalensis R.Fern.	1982	F.Z. 7(1): 34; S.R.D.L.: 50		E	herb (p)	T				1								Z: Morrumbala Mts	Wooded grassland on mountain slopes
Crassulaceae	Crassula zombensis Baker f.	1897	F.Z. 7(1): 38	LC	NE2+3	herb (p)					1							Malawi [Zomba]	Z: Mt Namuli	Rocky slopes and outcrops	3b
Crassulaceae	Kalanchoe elizae A.Berger	1903	F.Z. 7(1): 56	LC	NE1	herb (s)		1		1	1							Malawi [Mulanje, Mangochi]	Ni: Serra Mecula. Na: Ribaue Mts, Mt Jaiane, Mt Nairuku. Z: Mt Namuli, Lugela, Mt Pozo.	Granite slopes and outcrops
Crassulaceae	Kalanchoe fernandesii Raym.-Hamet	1950	F.Z. 7(1): 51; S.R.D.L.: 50		E	herb (p)	T			1									Na: Nampula, R. Monapo	Dry, open forest near river	1
Crassulaceae	Kalanchoe hametiorum Raym.-Hamet	1963	F.Z. 7(1): 53; S.R.D.L.: 54	LC	E	herb (p)			1	1	1								CD: Montepuez. Na: Ribaue Mts, Malema, E of Nampula. Z: Lugela, Nhamarroe Mts	Rock outcrops and slopes
Crassulaceae	Kalanchoe velutina Welw. ex Britten subsp. chimanimaniensis (R.Fern.) R.Fern.	1978	F.Z. 7(1): 53		NE2+3	herb (s)							1					Zimbabwe [Chimanimani]	Mc: Chimanimani Mts	Quartzite outcrops and cliffs	3a
Cucurbitaceae	Eureiandra eburnea C.Jeffrey	1976	F.Z. 4: 432		NE1	herb (c)						1						Zambia [Luangwa Valley], Zimbabwe [Senga R.]	T: Estima, Chicoa, Tchiridzi, Changara to Chochemane	Mopane and other dry woodland types in rocky areas or sandy soils, grassland
Cucurbitaceae	Momordica henriquesii Cogn.	1889	F.Z. 4: 422; S.R.D.L.: 57		NE1	herb (c)			1	1								Tanzania [Lindi, Selous]	CD: Quirimbas NP, Mueda Plateau. Na: Memba to Mazua, Mossuril	Riverine thicket, miombo woodland	1	Approx. half of its range is in Mozambique
Cucurbitaceae	Momordica mossambica H.Schaef.	2009	F.Z. 4: 429; S.R.D.L.: 57; Nordic J. Bot. 27: 360 (2009)		E	liana	T			1									Na: Namapa to Alua	Miombo woodland	1	In F.Z. as Momordica sp. A
Cymodoceaceae	Thalassodendron leptocaule Maria C.Duarte Bandeira & Romeiras	2012	Novon 22: 17 (2012)		NE2	herb (seagrass)											1	South Africa KN [coast]	Mp: Inhaca Is., Ponta do Ouro	Rocky areas in shallow coastal waters
Cyperaceae	Cyperus longispicula Muasya & D.A.Simpson	2004	Kew Bull. 59: 595 (2004)	DD	NE3	herb (gram-p)							1					Zimbabwe [Sabi R., south of Hippo mine, North of Chisumbanje, Matobo District]	Mc: Chimanimani Mts (Makurupini), N of Mavita	Rock outcrops including quartzite
Dichapetalaceae	Dichapetalum barbosae Torre	1962	F.Z. 2(1): 323; S.R.D.L.: 54 ; T.S.M.: 397	LC	NE1	shrub, liana			1		1			1				Tanzania [Rondo Plateau, Lindi, Mtwara]	CD: Quirimbas NP, Quiterajo, Nhica do Rovuma, Palma, Mueda Plateau, Macomia, Quissanga. Z: Maganja da Costa, Murroa. S: Cheringoma, Catapu, Mucheve Forest, Chibabava, Chupanga.	Dry forest and miombo woodland on sand
Dichapetalaceae	Dichapetalum deflexum (Klotzsch) Engl.	1861	F.Z. 2(1): 323; S.R.D.L.: 57; T.S.M.: 397		NE1	shrub			1	1						1		Tanzania [Mtwara, Newala]	CD: Mueda Plateau. Na: Mogincual, Mossuril Cabaceira, Nacala. In: Massinga, Nchangue to Vilanculos	Thicket and woodland on sand
Dichapetalaceae	Dichapetalum macrocarpum Engl.	1912	F.Z. 2(1): 320; S.R.D.L.: 57; T.S.M.: 398		NE1	shrub			1									Tanzania [Rondo Plateau, Lindi, Mtwara, Newala]	CD: Nhica do Rovuma, Nangade to Palma, Msalo R.	Thicket and miombo woodland on sand	1	Approx. half of its range is in Mozambique
Dilleniaceae	Tetracera bussei Gilg	1902	F.T.E.A. Dilleniaceae: 4 (1968); T.S.M.: 627		NE3	shrub		1										Tanzania [Lukimwa R., Tunduru]	Ni: N of Lulimbo	Miombo woodland
Ebenaceae	Diospyros rotundifolia Hiern	1873	F.Z. 7(1): 258; T.S.M.: 754		NE1	tree									1	1	1	South Africa KN [coastal northern]	In: Bazaruto Is., Pomene, Ponta Barra Falsa, Zavora, Panda. G: Xai-Zai, Changaene, Bilene. Mp: Inhaca Is., Maputo Elephant Reserve, Costa do Sol, Ponto do Ouro	Dune forest and scrub, often an important component	2a, 2c
Ebenaceae	Euclea racemosa L. subsp. sinuata F.White	1980	F.Z. 7(1): 297; T.S.M.: 762		NE1	shrub, tree										1	1	South Africa KN [coastal]	In: Rio da Pedras. Mp: Inhaca Is.	Coastal thicket and dry forest	2a, 2c	Exact range in KN is unclear
Ericaceae	Erica lanceolifera S.Moore	1911	F.Z. 7(1): 166	VU B1ab(iii)+2ab(iii)	NE2	shrub							1					Zimbabwe [Chimanimani, Himalaya, Mt Pene, Martin FR]	Mc: Chimanimani Mts	Montane grassland and bushland	3a
Ericaceae	Erica pleiotricha S.Moore var. blaerioides (Wild) R.Ross	1954	F.Z. 7(1): 164; S.R.D.L.: 50	NT	NE2	shrub							1					Zimbabwe [Chimanimani, Mt Pene, Tandai, Martin FR, Mutsarara]	Mc: Chimanimani Mts	Montane grassland, upland woodland and rock outcrops	3a
Ericaceae	Erica pleiotricha S.Moore var. pleiotricha	1911	F.Z. 7(1): 164; S.R.D.L.: 50	VU D2	NE2+3	shrub							1					Zimbabwe [Chimanimani, Mt Pene]	Mc: Chimanimani Mts	Montane bushland and rock outcrops	3a
Ericaceae	Erica wildii Brenan	1964	F.Z. 7(1); S.R.D.L.: 50	LC	NE2+3	herb (p), shrub							1					Zimbabwe [Chimanimani]	Mc: Chimanimani Mts	Montane grassland, bushland and woodland on quartzite	3a
Eriocaulaceae	Eriocaulon infaustum N.E.Br.	1902	F.Z. 13(4): 57; S.R.D.L.: 57		E	herb (a)	T				1								Z: Quelimane	Ricefields
Eriocaulaceae	Eriocaulon mulanjeanum S.M.Phillips	1996	F.Z. 13(4): 68		NE1+3	herb (a)					1							Malawi [Mulanje, Zomba]	Z: Mt Namuli, Mt Socone	Montane seeps and wet moss patches	3b
Eriocaulaceae	Mesanthemum africanum Moldenke	1949	F.Z. 13(4): 74; S.R.D.L.: 57	LC	NE2	herb (p)							1					Zimbabwe [Chimanimani]	Mc: Chimanimani Mts	Wet grassland over sand (quartzite)	3a
Erythroxylaceae	Nectaropetalum carvalhoi Engl.	1902	F.Z. 2(1): 108; S.R.D.L.: 57; T.S.M.: 346		NE1+2	shrub, tree			1	1								Tanzania? - see note in F.T.E.A. Erythroxylaceae: 8 (1984)	CD: Quiterajo, Quirimbas NP. Na: Mossuril to Cabeceira, Mt Geovi	Coastal woodland and scrub on coral rag	1
Euphorbiaceae	Croton aceroides Radcl.-Sm.	1990	F.Z. 9(4): 292; S.R.D.L.: 50; T.S.M.: 436	EN B2ab(iii)	E	tree										1			In: Inhatechambe, Panda, S of Mabote	Coastal dry forest margins and woodland	2c
Euphorbiaceae	Croton inhambanensis Radcl.-Sm.	1990	F.Z. 9(4): 289; S.R.D.L.: 50; T.S.M.: 437	VU B1ab(ii,iii,iv)+2ab(ii,iii,iv)	E	shrub, tree										1			In: Mapinhane, Muabsa, Temane, Massinga to Vilanculos	Coastal dry forest margins and woodland	2c
Euphorbiaceae	Croton kilwae Radcl.-Sm.	1982	F.Z. 9(4): 279; S.R.D.L.: 57; T.S.M.: 438		NE1	shrub			1	1								Tanzania [Selous, Lindi]	CD: Quiterajo, Pemba to Montepuez. Na: Mt Geovi	Granite outcrops, bushed grassland on coastal sands	1	Approx. half of its range is in Mozambique
Euphorbiaceae	Croton leuconeurus Pax subsp. mossambicensis Radcl.-Sm.	1990	F.Z. 9(4): 292; S.R.D.L.: 50; T.S.M.: 438		E	shrub, tree					1			1					Z: Namacurra to Nicuadala. S: Inhamatinga	Marshy areas along rivers
Euphorbiaceae	Crotonogynopsis australis Kenfack & Gereau	2015	Novon 24: 248 (2015)		NE2	tree					1							Tanzania [Udzungwa & Mahenge Mts]	Z: Mt Mabu	Submontane forest
Euphorbiaceae	Erythrococca zambesiaca Prain	1911	F.Z. 9(4): 167; T.S.M.: 447		NE2	shrub								1				Malawi [Lengwe NP, Shire valley]	S: Gorongosa NP	Dry forest, wooded grassland
Euphorbiaceae	Euphorbia ambroseae L.C.Leach var. ambrosae	1964	F.Z. 9(5): 419; T.S.M.: 447		E	shrub (s)					1			1		1			Z: Mopeia to Campo. S: Gorongosa NP, R. Buzi to R. Gorongosa. In: Nova Mambone	Coastal lowland dense thickets including margins
Euphorbiaceae	Euphorbia ambroseae L.C.Leach var. spinosa L.C.Leach	1977	F.Z. 9(5): 420; T.S.M.: 447		NE1	shrub (s)						1		1		1		Malawi [Lengwe NP, Mwabvi GR]	T: Boroma. S: Zambezi R. near Chemba, Sena. In: Save R. NW of Mambone	Wooded grassland, thickets, dry forest
Euphorbiaceae	Euphorbia angularis Klotzsch	1862	F.Z. 9(5): 400; T.S.M.: 448		E	shrub (s)			1	1									Na: Goa Is. In T.S.M. there is also a locality mapped in northernmost CD	Coral rag and sand	1
Euphorbiaceae	Euphorbia baylissii L.C.Leach	1964	F.Z. 9(5): 420	VU B2ab(iii)	E	shrub (s)									1	1	1		In: Ponta de Barra Falsa, Ponta Zavora, Miramar. G: Manjacaze. Mp: Goba, Marracuene	Coastal areas, sand dunes, thickets	2a, 2c
Euphorbiaceae	Euphorbia bougheyi L.C.Leach	1964	F.Z. 9(5): 398; T.S.M.: 448	LC	E	tree (s)			1		1			1		1			S: Gorongosa NP, Macuti (Beira), Divinhe. Z: Gobene. In: Mambone, Vilanculos. T.S.M. also includes a locality in CD	Lowland woodland and thicket including swampy areas
Euphorbiaceae	Euphorbia citrina S.Carter	1990	F.Z. 9(5): 370; T.S.M.: 449		NE2	shrub							1	1				Zimbabwe [Nyanga, Stapleford, Himalaya, Chimanimani]	Mc: Tsetserra. S: Mt Gorongosa	Montane grassland at forest margins	3b
Euphorbiaceae	Euphorbia contorta L.C.Leach	1964	F.Z. 9(5): 420	LC	E	shrub (s)		1		1	1								Ni: E of Cuamba. Na: W of Ribaue. Z: Lioma Mt	Granite slopes
Euphorbiaceae	Euphorbia corniculata R.A.Dyer	1949	F.Z. 9(5): 433		E	shrub (s)		1	1	1									Ni: Mitucue Mt (Cuamba). CD: Ancuabe Mt, Quirimbas NP. Na: Mutivase, Nampula, Inago Mt.	Granite slopes
Euphorbiaceae	Euphorbia crebrifolia S.Carter	1990	F.Z. 9(5): 372	LC	NE2	herb (p)							1					Zimbabwe [Nyanga, Chimanimani]	Mc: Chimanimani Mts	Montane bushland and grassland, rocky areas	3a
Euphorbiaceae	Euphorbia crenata (N.E.Br.) Bruyns (=Monadenium crenatum N.E.Br.)	1913	F.Z. 9(5): 445; Taxon 55: 412 (2006)		E	herb (p)	T						1						Mc: Lion's Creek, Gondola	Habitat not known		Previously in Monadenium
Euphorbiaceae	Euphorbia decliviticola L.C.Leach	1973	F.Z. 9(5): 409; T.S.M.: 451	LC	NE1+2+3	shrub (s), tree (s)				1	1							Malawi [Tundulu]	Na: Mt Inago, Ribaue, E of Namina. Z: Gurue	Granite outcrops	3b
Euphorbiaceae	Euphorbia depauperata A.Rich. var. tsetserrensis S.Carter	1990	F.Z. 9(5): 375		NE2+3	herb (p)							1					Zimbabwe [Himalaya]	Mc: Tsetserra	Montane grassland	3a
Euphorbiaceae	Euphorbia grandicornis Blanc subsp. grandicornis	1888	F.Z. 9(5): 404; T.S.M.: 452		NE1	shrub (s)							1		1		1	eSwatini, South Africa KN	Mc: Maringa. G: Canicado, Massingir. Mp: Maputo, S of Boane, Maputo to Bela Vista	Dry woodland and grassland on alluvial soils		Approx. half the range of this subspecies is in Mozambique
Euphorbiaceae	Euphorbia grandicornis Blanc subsp. sejuncta L.C.Leach	1970	F.Z. 9(5): 404; T.S.M.: 452	EN B1ab(iii,v)+2ab(iii,v)	E	shrub (s)				1									Na: Serra Chinga, Nampula	Granite slopes
Euphorbiaceae	Euphorbia graniticola L.C.Leach	1964	F.Z. 9(5): 408; S.R.D.L.: 57; T.S.M.: 453	LC	E	shrub (s), tree (s)							1						Mc: Chimoio, Bandula, Belas, Zembe Mt, SW of Garuso	Granite slopes	3a
Euphorbiaceae	Euphorbia keithii R.A.Dyer	1951	F.Z. 9(5): 408; T.S.M.: 455		NE2+3	shrub (s), tree (s)											1	eSwatini [Lebombo Mts]	Mp: Pequenos Lebombos, Goba	Rocky slopes	2b
Euphorbiaceae	Euphorbia knuthii Pax subsp. johnsonii (N.E.Br.) L.C.Leach	1973	F.Z. 9(5): 416		E	shrub (s)								1			1		S: Cherinda, R. Buzi to R. Gorongosa. (Also a record from Mp: Tembe R. near Maputo, needs to be verified)	Coastal flooded grassland near saline pans
Euphorbiaceae	Euphorbia knuthii Pax subsp. knuthii	1904	F.Z. 9(5): 415		NE1	shrub (s)											1	eSwatini [Lebombo Mts], South Africa KN, MP	Mp: Boane, Catuane, Goba, Matutuine, Moamba. Motaze, Ressano Garcia	Wet grassland	2a, 2b
Euphorbiaceae	Euphorbia marrupana Bruyns	2006	Novon 16: 456 (2006)		E	shrub (s)		1											Ni: SE of Marrupa, E of Nungo, Maua	Granite slopes
Euphorbiaceae	Euphorbia mlanjeana L.C.Leach	1973	F.Z. 9(5): 409; Bradleya 34: 81 (2016)		NE1+3	shrub (s)		1		1	1							Malawi [Mulanje, Mangochi]	Ni: Serra Mitucue. Na: Ribaue Mts. Z: Mt Namuli	Granite slopes and outcrops
Euphorbiaceae	Euphorbia namuliensis Bruyns	2006	Novon 16: 454 (2006)	LC	E	shrub (s)					1								Z: Mt Namuli	Granite slopes	3b
Euphorbiaceae	Euphorbia neohalipedicola Bruyns (=Synadenium halipedicola L.C.Leach)	1984	F.Z. 9(5): 436; T.S.M.: 472; Taxon 55: 413 (2006)		E	shrub	T							1					S: S of Muda	Woodland		In F.Z. and T.S.M. treated as Synadenium halipedicola L.C.Leach
Euphorbiaceae	Euphorbia neorugosa Bruyns (=Monadenium rugosum S.Carter)	2000	F.Z. 9(5): 445; Taxon 55; 414 (2006)		NE2+3	herb (p)			1									Tanzania [Masasi]	CD: Montepuez to Nantula	Miombo woodland	1	Previously in Monadenium; the name in Euphorbia is listed as a nom. invalid in IPNI
Euphorbiaceae	Euphorbia plenispina S.Carter	1999	F.Z. 9(5): 431; S.R.D.L.: 50		E	shrub (s)							1						Mc: Save R., between Machaze and Matindire	Rock outcrops
Euphorbiaceae	Euphorbia ramulosa L.C.Leach	1966	F.Z. 9(5): 432		E	shrub (s)		1		1	1								Ni: Marrupa to Mecula. Na: W of Nampula. Z: Ile Mts	Granite slopes
Euphorbiaceae	Euphorbia schlechteri Pax	1901	F.Z. 9(5): 358		E	herb (p)									1		1		G: Xai-Xai, Chibuto to Chaimite. Mp: Ressano Garcia	Wooded grassland, swamp margins	2a
Euphorbiaceae	Euphorbia stenocaulis Bruyns	2006	Novon 16: 457 (2006)		E	shrub (s)	T				1								Z: Mocuba	Granite slopes
Euphorbiaceae	Euphorbia torrei (L.C.Leach) Bruyns	1973	F.Z. 9(5): 449; S.R.D.L.: 57; T.S.M.: 346; Taxon 55: 415 (2006)		NE1	shrub			1									Tanzania [Lindi, Masasi]	CD: Quirimbas NP, N and E of Pemba, Mt Matuta, Mt Mecotia	Rocky hillsides, amongst rocks in woodland	1	Previously in Monadenium, that genus is maintained in T.S.M.
Euphorbiaceae	Euphorbia unicornis R.A.Dyer	1951	F.Z. 9(5): 433		E	shrub (s)			1										CD: Meluco, Cuero Mt	Rock outcrops
Euphorbiaceae	Jatropha latifolia Pax var. subeglandulosa Radcl.-Sm.	1991	F.Z. 9(4): 258; S.R.D.L.: 57		E	herb (p)	T										1		Mp: Namaacha	Wooded grassland	2b
Euphorbiaceae	Jatropha scaposa Radcl.-Sm.	1991	F.Z. 9(4): 265; S.R.D.L.: 54		E	herb (p)				1				1			1		Na: Liupo to Corrane, near Nampula. S: Cheringoma, Grudja Village near Revue river. Mp: Mucomaze	Coastal miombo woodland
Euphorbiaceae	Jatropha subaequiloba Radcl.-Sm.	1991	F.Z. 9(4): 262; S.R.D.L.: 57; T.S.M.: 459	VU D2	E	shrub										1			In: Bazaruto Is., Ponta Sao Sebastiao	Coastal dune forest, freshwater marsh	2c
Euphorbiaceae	Mallotus oppositifolius (Geiseler) Müll.Arg. var. lindicus (Radcl.-Sm.) Radcl.-Sm.	1974	F.Z. 9(4): 182; T.S.M.: 460		NE1	tree			1	1								Tanzania [Lindi, Mtwara]	CD: Cabo Delgado to Palma. Na: Mogincual	Coastal forest on coral rag, swamp forest	1
Euphorbiaceae	Tragia glabrata (Müll.Arg.) Pax & K.Hoffm. var. hispida Radcl.-Sm.	1987	F.Z. 9(4): 234; S.R.D.L.: 57		E	herb (c)	T										1		Mp: Umbeluzi to Namaacha, Inhaca Is., Zitundo, Maputo	Dry open bushland, dune forest and bushland	2a
Euphorbiaceae	Tragia shirensis Prain var. glabriuscula Radcl.-Sm.	1987	F.Z. 9(4): 220; S.R.D.L.: 57		E	herb (p)	T			1									Na: Mutivaze to Namina	Dry bushland
Euphorbiaceae	Tragia shirensis Prain var. shirensis	1912	F.Z. 9(4): 218		NE1	herb (p)					1							Malawi [Blantyre]	Z: Mocuba, Maganja to Namacurra, Pebane to Mucubela	Miombo woodland and wooded grassland on sand
Fabaceae	Acacia latispina J.E.Burrows & S.M.Burrows (=Vachellia latispina (J.E.Burrows & S.M.Burrows) Kyal. & Boatwr.)	2009	Bothalia 39: 222 (2009) ; T.S.M.: 195	VU B1ab(ii,iii)	E	tree			1										CD: Quiterajo, Merrubue to Mecufi, Mucojo to Macomia, Quissanga, Pemba.	Coastal woodland, sand forest and disturbed thicket	1
Fabaceae	Acacia latistipulata Harms (=Senegalia latistipulata (Harms) Kyal. & Boatwr.)	1914	F.Z. 3(1): 82; T.S.M.: 207		NE1	shrub			1	1		1						Tanzania [Ifakara, Rondo Plateau, Lindi, Mtwara]	CD: Mueda Plateau. Na: Nampula, Namapa, Meconta to Corrane, Monapo, Lurio R., Mogincual to Quinga, Muatua to Nametil. Also one record from T: Tete to Changara	Woodland, bushland, disturbed coastal forest
Fabaceae	Acacia quiterajoensis Timberlake & Lötter	2018	T.S.M.: 189; 1041	LC	E	shrub, tree			1										CD: Quirimbas NP, Quiterajo, Macomia, Mucojo, Muidumbe, Nangade, Vamizi Is.	Coastal thicket, woodland and shrubland including disturbed areas, sometimes on coral rag	1
Fabaceae	Acacia torrei Brenan (=Vachellia torrei (Brenan) Kyal. & Boatwr.)	1968	F.Z. 3(1): 91; S.R.D.L.: 51 ; T.S.M.: 197	LC	E	shrub								1					S: Gorongosa NP (north of R. Urema), north of Gorongosa NP between Mazamba and Casa Banana, between R. Urema and Inhaminga, Matondo, near Zangue river (Catapu Concession).	Alluvial grassland and wooded grassland
Fabaceae	Adenopodia schlechteri (Harms) Brenan	1899	F.Z. 3(1): 23; S.R.D.L.: 58: 51; Kew Bull. 41: 78 (1986); T.S.M.: 212	VU B1ab(ii,iii,iv)+2ab(ii,iii,iv)	E	liana, shrub									1		1		G: Chibuto, Xai-Xai. Mp: Inhaca Is., Maputo, Polana	Coastal thickets	2a	In F.Z. and S.R.D.L. as Entada schlechteri (Harms) Harms
Fabaceae	Aeschynomene aphylla Wild	1953	F.Z. 3(6): 83 ; S.R.D.L.: 58	VU D2	NE2+3	shrub							1					Zimbabwe [Chimanimani]	Mc: Chimanimani Mts	Montane grassland and bushland on quartzite, usually in damp ground	3a
Fabaceae	Aeschynomene chimanimaniensis Verdc.	1972	F.Z. 3(6): 80 ; T.S.M.: 281	LC	NE2+3	shrub							1					Zimbabwe [Chimanimani]	Mc: Chimanimani Mts	Quartzite outcrops	3a
Fabaceae	Aeschynomene grandistipulata Harms	1910	F.Z. 3(6): 80 ; T.S.M.: 281	LC	NE2+3	shrub							1					Zimbabwe [Chimanimani]	Mc: Chimanimani Mts	Montane grassland and quartzite outcrops	3a
Fabaceae	Aeschynomene inyangensis Wild	1953	F.Z. 3(6): 83		NE2+3	shrub							1					Zimbabwe [Nyanga, Chimanimani]	Mc: Serra Choa	Montane grassland and scrub, streamsides	3a
Fabaceae	Aeschynomene minutiflora Taub. subsp. grandiflora Verdc.	1972	F.Z. 3(6): 88		E	herb (a)				1	1								Na: Namapa, Nampula. Z: Mt Ile	Granite outcrops, dry miombo woodland
Fabaceae	Aeschynomene mossambicensis Verdc. subsp. mossambicensis	1972	F.Z. 3(6): 90		E	herb (a), herb (p)				1	1								Na: Nampula and to Corrane, Nametil. Z: Namagoa, Mocuba, Maganja, Pebane to Naburi	Miombo woodland, granite outcrops, dry stony ground, weed of cultivation
Fabaceae	Aeschynomene pawekiae Verdc.	2000	F.Z. 3(6): 88		NE2+3	herb (p)		1										Malawi [Chitipa, Karonga]	Ni: Metangula to Maniamba	Miombo woodland
Fabaceae	Baphia macrocalyx Harms	1907	F.Z. 3(3): 42; S.R.D.L.: 58T.S.M.: 284	VU B1ab(i,ii,iii,iv,v)+2ab(i,ii,iii,iv,v)	NE1	tree			1									Tanzania [Rondo Plateau, Lindi, Mtwara, Newala]	CD: Mueda Plateau, Nhica do Rovuma, Palma, Mocimboa da Praia, Msalo R., Macomia, Nangade	Coastal woodland and dry forest	1	Approx. half of its range is in Mozambique
Fabaceae	Baphia massaiensis Taub. subsp. gomesii (Baker f.) Brummitt	1933	F.Z. 3(3): 46; T.S.M.: 285	LC	E	shrub, tree		1	1	1						1		Tanzania?	Ni: Serra Mecula, Mbatamila. CD: Quirimbas NP, Quissanga, Montepuez, Na: Ribaue Mts, Nampula, Meconta, Monapo, Namapa. In: Govuro, Mapinhane	Dry forest and woodland		Possibly also occurs in southern Tanzania - see note in F.Z.
Fabaceae	Baphia ovata Sim (=Baphia kirkii Baker subsp. ovata (Sim) Soladoye)	1909	F.Z. 3(3): 49; T.S.M.: 285	NT B1ab(ii,iii)+2ab(ii,iii)	E	shrub, tree									1	1			In: Inharrime, Quissico, G: Chibuto to Changaene, Chidenguel	Coastal thicket including on lakeshores	2c
Fabaceae	Baphia punctulata Harms subsp. palmensis Soladoye	1985	F.Z. 3(3): 48; T.S.M.: 286		E	shrub, tree	T		1										CD: Palma	Habitat not known	1
Fabaceae	Bauhinia burrowsii E.J.D.Schmidt	2012	Bothalia 42: 44 (2012); T.S.M.: 239		E	shrub										1			In: Mapinhane, Mabote to Vilanculos, SW of Rumbacaca	Open coastal woodland	2c
Fabaceae	Berlinia orientalis Brenan	1963	F.Z. 3(2): 75; S.R.D.L.: 58 ; T.S.M.: 240	VU B1+2b*	NE1	tree			1									Tanzania [Rondo Plateau, Lindi, Mtwara]	CD: Quirimbas NP, Quiterajo, Palma, Nhica do Rovuma, Nangade, Mahate to Macomia, R. Messalo	Dry coastal forest and thicket	1	Approx. half of its range is in Mozambique
Fabaceae	Brachystegia oblonga Sim	1909	F.Z. 3(2): 110 ; T.S.M.: 247	CR A2acd; B1ab(ii,iii,v)+2ab(ii,iii,v)	E	tree				1	1								Na/Z: Moma to Naburi. Z: Gobene Forest	Forest on dunes	1
Fabaceae	Bussea xylocarpa (Sprague) Sprague & Craib	1908	F.Z. 3(2): 192 ; T.S.M.: 248	VU D2	E	tree							1						Mc: Lupata Gorge R. Zambezi, Nhamalongo	Miombo woodland
Fabaceae	Chamaecrista paralias (Brenan) Lock	1960	F.Z. 3(2): 135; T.S.M.: 252	LC	E	herb (p), shrub, tree				1						1			Na: Quinga. In: Bazaruto Is., Panda, Pomene, Vilanculos to Mapinhane, Inhassoro	Open sandy areas, open coastal woodland, dunes
Fabaceae	Crotalaria assurgens Polhill	1968	F.Z. 3(7): 95		NE3	herb (p)		1										Tanzania [Songea, Tunduru]	Ni: Marrupa	Miombo woodland		Frequent around Songea
Fabaceae	Crotalaria dura J.M.Wood & M.S.Evans subsp. mozambica Polhill	1982	F.Z. 3(7): 116		NE1	herb (p), shrub									1	1	1	South Africa KN	In: Inharrime to Chacane, Fequete. G: Inchobane to Muianga. Mp: Maputo, Manhica, Marracuene, Moamba to Pessene	Coastal grassland, dunes, disturbed ground	2a, 2c
Fabaceae	Crotalaria insignis Polhill	1982	F.Z. 3(7): 90 ; T.S.M.: 291	VU B1ab(iii)+2ab(iii)	NE2	shrub							1					Zimbabwe [Penhalonga, Himalaya, Kasipiti, Chimanimani, Mt Pene]	Mc: Tsetserra	Upland streamsides, gulleys and scrub	3a
Fabaceae	Crotalaria lanceolata E.Mey. subsp. exigua Polhill	1982	F.Z. 3(7): 141		NE1	herb (a), herb (p)				1	1							Malawi [Zomba, Thambani F.R.]	Na: E of Ribaue, Mutuali. Z: Mt Namuli, W of Mocuba	Open woodland, sometimes on termite mounds
Fabaceae	Crotalaria misella Polhill	1982	F.Z. 3(7): 185		E	herb (a)			1									Tanzania?	CD: Mueda, Chomba to Negomano	Riverine woodland on sand	1	Specimen from Tanzania at WAG (Vollesen MRC 4504) - det. by Polhill at K, but not mentioned in protologue, and specimen not found in cupboards.
Fabaceae	Crotalaria mocubensis Polhill	1982	F.Z. 3(7): 174		E	herb (a)					1	1		1					Z: Namagoa, Namacurra, Mocuba to Nhamarroi, Mocuba, Guja. S: Chupanga to Marromeu	Woodland and dry forest, disturbed areas
Fabaceae	Crotalaria namuliensis Polhill & T.Harris	2011	Kew Bull. 66: 242 (2011)	LC	E	herb (a), herb (p)					1								Z: Mt Namuli	Montane grassland	3b
Fabaceae	Crotalaria paraspartea Polhill	1982	F.Z. 3(7): 153		E	herb (a)				1									Na: Nampula to Muecate and to Murrupula (Namaita).	Miombo woodland
Fabaceae	Crotalaria phylicoides Wild	1964	F.Z. 3(7): 115	LC	NE2+3	herb (p), shrub							1					Zimbabwe [Chimanimani]	Mc: Chimanimani Mts, Serra Choa	Montane grassland and rock outcrops on quartzite	3a
Fabaceae	Crotalaria schlechteri Baker f.	1914	F.Z. 3(7): 134		NE1+2	herb (p)									1		1	South Africa MP [Kruger NP]	G: Chibuto. M: Incanine, Macaene to Machatuine and to Magude	Grassland and wooded grassland on sand	2a
Fabaceae	Crotalaria schliebenii Polhill	1968	F.Z. 3(7): 207	VU D2	NE1+2+3	herb (a), herb (p)				1								Tanzania [Selous G.R.]	Na: Nampula, Corrane to Nametil	Riverine grassland, swampy ground	1
Fabaceae	Crotalaria torrei Polhill	1982	F.Z. 3(7): 132	LC	E	shrub					1								Z: Mt Namuli	Montane grassland and rock outcrops	3b
Fabaceae	Dialium schlechteri Harms	1899	F.Z. 3(2): 119; T.S.M.: 254		NE1	tree									1	1	1	South Africa KN	In: Cheline, Inhambane, Funhalouro to Inhambane. G: Chibuto to Alto Changane. Mp: Catuane to Santaca, Moamba to Manhica, Bela Vista, Marracuene	Coastal forest and thicket on sand	2a, 2c
Fabaceae	Dichrostachys cinerea (L.) Wight & Arn. subsp. africana Brenan & Brummitt var. pubescens Brenan & Brummitt	1965	F.Z. 3(1): 44		NE1	shrub, tree							1	1	1			Zimbabwe [Mazoe]	Mc: Muchaze. S: Chibabwa. G: Aldeia da Barragem, R. Limpopo	Riverine forest and woodland
Fabaceae	Entada mossambicensis Torre	1954	F.Z. 3(1): 23; S.R.D.L.: 51; T.S.M.: 213		E	shrub				1									Na: Nampula and towards Nametil	Rock outcrops
Fabaceae	Entada stuhlmannii (Taub.) Harms	1895	F.Z. 3(1): 20; T.S.M.: 214		NE1	liana			1	1	1							Tanzania [coastal]	CD: Quiterajo, R. Messalo. Na: Mogincual	Woodland, wooded grassland	1
Fabaceae	Gelrebia rostrata (N.E.Br.) Gagnon & G.P.Lewis (=Caesalpinia rostrata N.E.Br.)	1901	F.Z. 3(2): 180; T.S.M.: 249; PhytoKeys 71: 57 (2016)		NE2+3	shrub, liana											1	South Africa MP	Mp: Magude, Incomati R. at Delagoa Plantation, Xrangagine	Along drainage lines in woodland and riverine thicket	2a, 2b
Fabaceae	Guibourtia sousae J.Leonard	1950	F.Z. 3(2): 46	CR B2ab(iii)	E	tree	T									1			In: Mwayela	Androstachys woodland on sand	2c
Fabaceae	Icuria dunensis Wieringa	1999	F.Z. 3(2): 112; S.R.D.L.: 50; T.S.M.: 258	EN B2ab(i,ii,iii,iv,v)	E	tree				1	1								Na: Matibane Forest, Moma, Angoche, Nantangulu Z: Moebase	Coastal dunes forming large stands	1
Fabaceae	Indigofera cecilii N.E.Br.	1906	F.Z. 3(4): 92	NT	NE1	herb (p), shrub							1	1				Zimbabwe [Mt Dombe, Nyanga, Chimanimani, Chirinda]	Mc: Chimanimani Mts, Espungabera. S: Mt Gorongosa	Upland grassland, open woodland, secondary scrub	3a	Approx. half of its range is in Mozambique
Fabaceae	Indigofera concinna Baker	1871	F.Z. 3(4): 160		NE1	herb (a)			1	1								Tanzania [Lindi]	CD: Rovuma. Na: Lumbo, Moçambique Is.	Open sandy areas including dambos	1
Fabaceae	Indigofera emarginella A.Rich. var. marrupaënsis Schrire	1998	F.Z. 3(4): 124; T.S.M.: 308		E	shrub	T	1											Ni: Marrupa	Miombo woodland
Fabaceae	Indigofera erythrogramma Baker subsp. nampulensis Schrire	2012	F.Z. 3(4): 141		NE1+3	herb (a)				1								Malawi [Machinga]	Na: Mutuali, R. Lurio at Namapa, Nampula	Open sandy areas
Fabaceae	Indigofera gobensis Schrire	2012	F.Z. 3(4): 93	CR B2ab(iii)	E	herb (p)											1		Mp: Goba-Fronteira (Lebombo Mts)	Open woodland, including rocky areas	2b
Fabaceae	Indigofera graniticola J.B.Gillett	1970	F.Z. 3(4): 138		NE2+3	herb (a)				1								Tanzania [Masasi to Tunduru]	Na: Corrane to Muatua	Open woodland on granite slopes	1
Fabaceae	Indigofera mendoncae J.B.Gillett	1958	F.Z. 3(4): 155	DD	E	herb (p)									1	1			In: Quissico to Chicomo. G: Alto Changane	Seasonally wet sand flats, open woodland	2c
Fabaceae	Indigofera namuliensis Schrire	2012	F.Z. 3(4): 69	DD	E	herb (a)					1								Z: Mt Namuli	Granite outcrops in grassland	3b
Fabaceae	Indigofera nyassica Gilli var. brevior (J.B.Gillett) J.B.Gillett	1958	F.Z. 3(4): 237		NE3	herb (a), herb (p)		1										Tanzania [Gumbiro, Tunduru]	Ni: Maua District	Miombo woodland		Ony known from 3 locations
Fabaceae	Indigofera podophylla Harv.	1862	F.Z. 3(4): 208		NE1	herb (p)									1	1	1	South Africa KN	In: Bazaruto Is., Pomene, Inhambane, Inharrime. G: Zongoene, Bilene, Macia, Mangulane. Mp: Licuati Forest, Inhaca Is., Maputo, Costa do Sol, Marracuene	Sandy ground near coast including open forest, degraded areas, sand flats	2a, 2c
Fabaceae	Indigofera pseudomoniliformis Schrire	1998	F.Z. 3(4): 126		E	shrub		1		1	1								Ni: Serra Mitucué. Na: Mt Nhopera, Mt Muchamapa, Mt Namuato, Nampula. Z: Mt Gilé.	Open miombo woodland, granite outcrops
Fabaceae	Indigofera torrei J.B.Gillett	1958	F.Z. 3(4): 165		E	herb (p), shrub									1				G: Chamusca, 150-180 km from Canicado on Saute Rd (Chigubo District), Mavue to Kapateni.	Grassland and wooded grassland on riverine sands
Fabaceae	Indigofera vicioides Jaub. & Spach subsp. excelsa Schrire	2012	F.Z. 3(4): 74		NE2+3	herb (p), shrub							1					Zimbabwe [Nyanga, Mutare]	Mc: Tsetserra	Montane grassland and forest margins	3a
Fabaceae	Lotus wildii J.B.Gillett	1959	F.Z. 3(7): 4		NE2	herb (p), shrub								1				Zimbabwe [Nyanga, Stapleford, Chimanimani]	S: Mt Gorongosa	Montane grassland	3a
Fabaceae	Macrotyloma decipiens Verdc.	1982	F.Z. 3(5): 111		E	herb	T			1									Na: near Lumbo	Coastal sands	1
Fabaceae	Micklethwaitia carvalhoi (Harms) G.P.Lewis & Schrire	1899	F.Z. 3(2): 58 ; T.S.M.: 260	VU B1ab(i,iii,iv,v)	E	tree			1	1									Na: Nacala, Nacala Dam, Itoculo to Nacala, Matibane Forest, Mt Ndjidji, Mossuril to Cabaceira. CD: Sacred Forest west of Quiterajo, Quissanga, Lupangua Hill, Napuda, Nangororo, Metuge, Pemba, Murrubue to Mecufi.	Coastal forest	1
Fabaceae	Millettia ebenifera (Bertol.) J.E.Burrows & Lötter	1849	T.S.M.: 317; 1043		E	shrub, tree									1	1			In: Morrungulo, Maxixe. T.S.M. also records it from G.	Coastal thicket and woodland on sand	2c	Included within M. grandis (E.Mey.) Skeels in F.Z.
Fabaceae	Millettia makondensis Harms	1902	F.Z. 3(3): 105; T.S.M.: 318		NE1	shrub			1									Tanzania [Lindi, Mtwara]	CD: Quirimbas NP, Palma, Nhica do Rovuma, Gananga, Mahate to Macomia, Msalu R.	Coastal woodland and wooded grassland on sand, including secondary growth	1	A localised species with approx. half of its range in Mozambique
Fabaceae	Millettia mossambicensis J.B.Gillett	1961	F.Z. 3(3): 109; S.R.D.L.: 54 ; T.S.M.: 320	LC	E	tree				1				1					Na: Matibane Forest, Mogincual to Quixaxe, Fernao Veloso, Quissimajulo, Namialo to Monapo. S: Gorongosa NP, Mucheve Forest, Catapu, Inhamitanga Forest, Coutada 12	Dry forest and woodland on sand
Fabaceae	Mimosa mossambicensis Brenan	1955	F.Z. 3(1): 50; S.R.D.L.: 51; T.S.M.: 211		NE1	shrub, liana						1		1				Malawi [Lengwe G.R.]	T: Chicoa, Vela, Tete, Mutarara. S: Lupata Gorge, Sena	Riverine thicket and woodland
Fabaceae	Ormocarpum schliebenii Harms	1936	F.Z. 3(6): 53; T.S.M.: 322	NT	NE1	shrub			1	1								Tanzania [Mtwara, Lindi, Tendaguru]	CD: Quiterajo, Memba, Rovuma R., Msalo R. Na: Memba to Cava, Nacala	Coastal woodland and thicket including degraded areas, floodplains	1
Fabaceae	Otholobium foliosum (Oliv.) C.H.Stirt. subsp. gazense (Baker f.) Verdc.	1911	F.Z. 3(6): 48; T.S.M.: 324		NE2+3	shrub							1					Zimbabwe [Chimanimani]	Mc: Chimanimani Mts	Woodland, forest margins, grassland, drainage lines	3a	Previously thought to also occur in northern South Africa but this is now considered to be a separate subspecies
Fabaceae	Pearsonia mesopontica Polhill	1974	F.Z. 3(7): 57	LC	NE2+3	herb (p)							1					Zimbabwe [Chimanimani]	Mc: Chimanimani Mts	Montane grassland and quartzite outcrops	3a
Fabaceae	Rhynchosia chimanimaniensis Verdc.	2000	F.Z. 3(5): 196; S.R.D.L.: 51	EN B1ab(iii)+2ab(iii)	NE2+3	herb (p), shrub							1					Zimbabwe [Chimanimani, Mt Pene]	Mc: Chimanimani Mts, Rotanda	Upland bushland, scrub and grassland, rocky slopes	3a
Fabaceae	Rhynchosia clivorum S.Moore subsp. gurueensis Verdc.	2001	F.Z. 3(5): 179; T.S.M.: 332	DD	E	herb (p), shrub	T				1								Z: Mt Namuli	River margins	3b
Fabaceae	Rhynchosia genistoides Burtt Davy	1932	F.Z. 3(5): 208		NE2+3	shrub											1	South Africa MP [Pilgrim's Rest to Sabie]	Mp: Lebombo Mts at Estatuene	Habitat uncertain; possibly rocky areas and/or grassland	2b
Fabaceae	Rhynchosia stipata Meikle	1964	F.Z. 3(5): 196	LC	NE2+3	herb (c), herb (p)							1					Zimbabwe [Chimanimani]	Mc: Chimanimani Mts	Montane quartzite outcrops	3a
Fabaceae	Rhynchosia swynnertonii Baker f.	1929	F.Z. 3(5): 196	LC	NE2	herb (c), liana							1					Zimbabwe [Nyanga, Mutare, Vumba, Himalaya, Kasipiti, Chirinda]	Mc: Serra Choa, Serra Vumba	Upland scrub and shrubby grassland including along streamsides, on dolerite and sandstone	3a
Fabaceae	Rhynchosia torrei Verdc.	2001	F.Z. 3(5): 178	LC	E	shrub					1								Z: Mt Namuli	Grassland on rock outcrops	3b
Fabaceae	Scorodophloeus torrei Lock	2006	F.Z. 3(2): 56; T.S.M.: 264		E	shrub, tree				1	1								Na: Songage near Angoche, near Memba. Z: Maganja da Costa, Gobene Forest	Coastal forest or thicket on dunes and on granite outcrops	1
Fabaceae	Sphenostylis zimbabweensis Mithen	1993	F.Z. 3(5): 70		NE3	herb (c), herb (p)							1					Zimbabwe [Nyanga, Vumba, Bikita]	Mc: Chimanimani Mts	Upland grassland and margins of woodland	3a	Range is slightly >10,000 km2 but this includes an isolated locality at Bikita
Fabaceae	Tephrosia chimanimaniana Brummitt	1968	F.Z. 3(3): 192; T.S.M.: 337	LC	NE1+2+3	shrub							1					Zimbabwe [Chimanimani]	Mc: Chimanimani Mts, Serra Mocuta	Upland grassland, miombo woodland and rock outcrops of quartzite	3a
Fabaceae	Tephrosia faulknerae Brummitt	1968	F.Z. 3(3): 178		E	shrub				1	1								Na: Nampula. Z: Namagoa Plantation (Mocuba), Muobede road (Lugela).	Woodland, sisal plantations
Fabaceae	Tephrosia forbesii Baker subsp. forbesii	1871	F.Z. 3(3): 163	VU B1ab(ii,iii)+2ab(ii,iii)	NE1	herb (p)									1		1	South Africa KN	G: Xai Xai, Manjacaze. Mp: Maputo, Marracuene, Licuati Forest, Inhaca Island.	Open sandy areas, edges of cultivation	2a
Fabaceae	Tephrosia forbesii Baker subsp. inhacensis Brummitt	1968	F.Z. 3(3): 163; S.R.D.L.: 58	VU D2	E	herb (p)											1		Mp: Inhaca Is.	Grassland over sandstone, forest remnants	2a
Fabaceae	Tephrosia gobensis Brummitt	1968	F.Z. 3(3): 197		NE2+3	shrub											1	eSwatini [Lebombo Mts]	Mp: Lebombo Mts from Goba to Boane	Rocky ground	2b
Fabaceae	Tephrosia longipes Meisn. var. drummondii (Brummitt) Brummitt	1968	F.Z. 3(3): 177		NE2+3	herb (p)							1					Zimbabwe [Mt Pene]	Mc: Chimanimani Mts	Upland grassland and rocky slopes including on quartzite	3a	Should possibly be treated as a distinct species
Fabaceae	Tephrosia longipes Meisn. var. swynnertonii (Baker f.) Brummitt	1926	F.Z. 3(3): 175		NE2	herb (p), shrub							1					Zimbabwe [Mapokana Hills, Cashel, Tarka F.R., Haroni-Rusitu R., Ngungunyana, Chirinda]	Mc: Chimanimani (Makurupini)	Grassland, forest margins, open miombo woodland	3a
Fabaceae	Tephrosia miranda Brummitt	1968	F.Z. 3(3): 164	DD	E	shrub				1									Na: Nampula city (Serra Mesa), Nampula to Nametil, Murrupula (Mt Namuato), and Meconta (Mt Nassapo).	Granite outcrops including in woodland
Fabaceae	Tephrosia montana Brummitt	1968	F.Z. 3(3): 191; T.S.M.: 338		NE2	shrub							1	1				Zimbabwe [Nyanga, Stapleford, Mutare]	Mc: Macequece. S: Mt Gorongosa	Upland grassland, scrub and forest margins	3a
Fabaceae	Tephrosia praecana Brummitt	1968	F.Z. 3(3): 191 ; T.S.M.: 339	VU B1ab(iii)+2ab(iii)	NE2	shrub, tree							1					Zimbabwe [Chimanimani, Mt Pene]	Mc: Mt Chirosa, Tsetserra	Moist forest margins	3a
Fabaceae	Tephrosia reptans Baker var. microfoliata (Pires da Lima) Brummitt	1924	F.Z. 3(3): 180		E	herb (a)			1	1	1								CD: Palma to Quionga. Na: Nampula. Z: Namagoa	Grassland, woodland	1
Fabaceae	Tephrosia whyteana Baker f. subsp. gemina Brummitt	1968	F.Z. 3(3): 190	CR B1ab(iii)+2ab(iii)	E	shrub					1								Z: Mt Namuli	Forest margins, streamsides	3b
Fabaceae	Xylia mendoncae Torre	1954	F.Z. 3(1): 33; S.R.D.L.: 51 ; T.S.M.: 232	VU B1ab(iii)+2ab(iii)	E	shrub, tree										1			In: Inhassoro to Mapinyane near Vilanculos	Miombo woodland including degraded areas	2c
Gentianaceae	Exacum zombense N.E.Br.	1903	F.Z. 7(4): 10	LC	NE1	herb (a)		1		1	1		1					Malawi [Mulanje, Zomba]	Ni: near Cuamba. Na: Ribaue Mts, Mt Inago. Z: Mt Namuli. Mc: Serra Choa	Damp rock outcrops, damp grassland on shallow soils	3a, 3b
Gentianaceae	Faroa involucrata (Klotzsch) Knobl.	1861	F.Z. 7(4): 43; S.R.D.L.: 60	DD	E	herb (a)				1	1								Na: N of Nampula. Z: Mt Ile, Boror	Rock outcrops
Geraniaceae	Geranium exellii J.R.Laundon	1964	F.Z. 2(1): 135	EN B1ab(iii)+2ab(iii)	NE2+3	herb (p)							1					Zimbabwe [Himalaya]	Mc: Tsetserra	Montane grassland	3a
Geraniaceae	Pelargonium mossambicense Engl.	1895	F.Z. 2(1): 144		NE2	herb (p)								1				Zimbabwe [Vumba, Nyanga, Banti Forest]	S: Mt Gorongosa	Montane grassland and bushland, forest margins, sometimes amongst rocks	3a
Gesneriaceae	Streptocarpus acicularis I.Darbysh. & Massingue	2014	Edinburgh J. Bot. 71: 7 (2014)	CR B2ab(iii)	E	herb (p)	T						1						Mc: Chimanimani foothills	Stream banks in forest	3a
Gesneriaceae	Streptocarpus brachynema Hilliard & B.L.Burtt	1971	F.Z. 8(3): 55; S.R.D.L.: 50	EN B1ab(iii,v)+2ab(iii,v)	E	herb								1					S; Mt Gorongosa	On rocks or tree trunks in montane forest and in ericaceous bushland	3a
Gesneriaceae	Streptocarpus erubescens Hilliard & B.L.Burtt	1968	F.Z. 8(3): 56		NE2	herb		1										Malawi [Mangochi, Blantyre, Vumba]	Ni: Serra Massangulo	Damp shaded rocks, often in forest	3b
Gesneriaceae	Streptocarpus grandis N.E.Br. subsp. septentrionalis Hilliard & B.L.Burtt	1971	F.Z. 8(3): 45; S.R.D.L.: 50		NE2	herb							1					Zimbabwe [Chimanimani, Tarka, Pene]	Mc: Chimanimani Mts	Quartzite outcrops, streamsides	3a
Gesneriaceae	Streptocarpus hirticapsa B.L.Burtt	1968	F.Z. 8(3): 58	VU D2	NE2	herb (p)							1					Zimbabwe [Chimanimani, Vumba]	Mc: Chimanimani Mts	Damp shaded rock faces, crevices and caves on quartzite	3a
Gesneriaceae	Streptocarpus leptopus Hilliard & B.L.Burtt	1968	F.Z. 8(3): 58		NE2	herb (p)					1							Malawi [Mt Mulanje: Ruo Gorge]	Z: Serra Tumbine	Damp shaded rocks, streambanks	3b
Gesneriaceae	Streptocarpus michelmorei B.L.Burtt	1939	F.Z. 8(3): 45; S.R.D.L.: 50		NE2	herb (p)							1					Zimbabwe [Nyanga?, Mutare?, Vumba?, Chimanimani, Himalaya, Mt Selinda]	Mc: Busi R. near Gogoi, Serra Zuira (Tsetserra), Serra Mocuta?	Damp shaded rocks, streambanks, epiphyte on fallen tree trunks	3a
Gesneriaceae	Streptocarpus milanjianus Hilliard & B.L.Burtt	1971	F.Z. 8(3): 52		NE2+3	herb (p)					1							Malawi [Mulanje]	Z: Mt Mabu	Shaded rocks, streamsides	3b
Gesneriaceae	Streptocarpus montis-bingae Hilliard & B.L.Burtt	1990	Notes Roy. Bot. Gard. Edinburgh 46: 321 (1990)	DD	E	herb (p)	T						1						Mc: Chimanimani Mts	Montane rock outcrops	3a
Gesneriaceae	Streptocarpus myoporoides Hilliard & B.L.Burtt	1968	F.Z. 8(3): 50; S.R.D.L.: 50	EN B1ab(iii)+2ab(iii)	E	herb (p)				1									Na: Ribaue Mts, Serra Chinga	Shaded rock faces and tree trunks in forest and forest margins	3b
Gesneriaceae	Streptocarpus umtaliensis B.L.Burtt	1936	F.Z. 8(3): 56	LC	NE2	herb							1					Zimbabwe [Nyanga, Vumba, Mutare]	Mc: Serra Choa, Tsetserra, Serra Zuira	Damp shaded rocks and tree trunks in forest	3a
Hydrocharitaceae	Halophila ovalis (R.Br.) Hook.f. subsp. linearis (Hartog) Hartog	1957	F.Z. 12(2): 52		E	herb (seagrass)										1	1		In: Mocucuni Is. Mp: Inhaca Is.	Shallow seas, intertidal zone
Iridaceae	Dierama inyangense Hilliard	1988	F.Z. 12(4): 41	EN B1ab(iii)+2ab(iii)	NE2+3	herb (geo)							1					Zimbabwe [Nyanga, Pungwe Hills]	Mc: Tsetserra	Rocky montane grassland	3a
Iridaceae	Dierama plowesii Hilliard	1991	F.Z. 12(4): 46	VU B1(iii)+2ab(iii)	NE2+3	herb (geo)							1					Zimbabwe [Chimanimani, Stapleford]	Mc: Chimanimani Mts	Montane grassland and rock outcrops	3a
Iridaceae	Freesia grandiflora (Baker) Klatt subsp. occulta J.C.Manning & Goldblatt	2010	Strelitzia 27: 111 (2010)		E	herb (geo)	T				1								Z: near Mocuba, lower slopes Mt Mabu.	Mid-altitude forest and woodland
Iridaceae	Gladiolus brachyphyllus F.Bolus	1917	F.Z. 12(4): 76		NE2	herb (geo)											1	eSwatini, South Africa MP [Kruger NP, Komatipoort]	Mp: Boane to Namaacha and Goba, Maputo to Moamba	Wooded grassland, rock outcrops	2b
Iridaceae	Gladiolus zimbabweensis Goldblatt	1993	F.Z. 12(4): 72	VU B1ab(iii)+2ab(iii)	NE1	herb (geo)					1		1					Zimbabwe [Nyanga, Mt Engwa, Chimanimani, Mt Rukotso]	Mc: Chimanimani Mts, Tsetserra. Z: Mt Namuli	Rocky montane grassland	3a
Iridaceae	Hesperantha ballii Wild	1963	F.Z. 12(4): 62	LC	NE2+3	herb (geo)							1					Zimbabwe [Chimanimani]	Mc: Chimanimani Mts	Montane grassland on quartzite	3a
Iridaceae	Moraea niassensis Goldblatt & J.C.Manning	2014	Kew Bull. 69-9496: 5 (2014)		E	herb (geo)	T	1											Ni: Mt Yao	Woodland
Iridaceae	Tritonia moggii Oberm.	1963	F.Z. 12(4): 47; S.R.D.L.: 57	LC	E	herb (geo)					1				1	1	1		In: Mutamba, Inhambane, Sao Sebastiao Peninsula. G: Chibuto, Chicumbane, Macia, Manjacaze. Mp: Inhaca Is. (Also one historic record from Sim in Z: Quelimane)	Dunes, open coastal woodland, coastal thicket, cultivated fields	2a, 2c
Lamiaceae	Acrotome mozambiquensis G.Taylor	1935	F.Z. 8(8): 83	DD	E	herb (p)											1		Mp: Mangulane	Sandy ground	2a
Lamiaceae	Aeollanthus viscosus Ryding	1986	F.Z. 8(8): 308; S.R.D.L.: 57	LC	NE2+3	shrub							1					Zimbabwe [Chimanimani]	Mc: Chimanimani Mts	Montane grassland and quartzite outcrops	3a
Lamiaceae	Clerodendrum abilioi R.Fern.	1998	F.Z. 8(7): 101		E	herb (p)	T			1									Na: Namapa	Habitat not known	1
Lamiaceae	Clerodendrum cephalanthum Oliv. subsp. cephalanthum var. torrei R.Fern.	1998	F.Z. 8(7): 107; T.S.M.: 845		E	liana, shrub	T?		1										CD: Near Cabo Delgado Lighthouse (Palma), Quiterajo Beach (probably*)	Coastal bushland on coral sands	1	* BNRH specimen det. as this taxon, Kew specimen det. as C. cephalanthum subsp. swynnertonii (specimens sterile).
Lamiaceae	Clerodendrum lutambense Verdc.	1992	F.Z. 8(7): 123 ; T.S.M.: 844	VU B1ab(iii)	NE1+3	shrub			1									Tanzania [Lindi]	CD: Metoro, Lule, Nhica do Rovuma	Coastal woodland on sand	1
Lamiaceae	Clerodendrum robustum Klotzsch var. macrocalyx R.Fern.	1998	F.Z. 8(7): 100; T.S.M.: 846		E	herb (p)	T						1						Mc: Mt Sitatonga (Gogoi to Dombe)	Habitat not known
Lamiaceae	Coleus caudatus (S.Moore) E.Downes & I.Darbysh. (=Plectranthus caudatus S.Moore)	1911	F.Z. 8(8): 284; S.R.D.L.; Blumea 62: 172 (2017)	LC	NE2+3	herb (p)							1					Zimbabwe [Chimanimani]	Mc: Chimanimani Mts	Quartzite outcrops	3a
Lamiaceae	Coleus cucullatus (A.J.Paton) A.J.Paton (=Plectranthus cucullatus A.J.Paton)	2013	F.Z. 8(8): 261; PhytoKeys 129: 37 (2019)	VU D2	E	herb (p), shrub				1									Na: Ribaue Mts	Granite slopes	3b
Lamiaceae	Coleus namuliensis E.Downes & I.Darbysh.	2017	Blumea 62: 169 (2017)	LC	E	herb (p)					1								Z: Mt Namuli	Rock outcrops in montane grassland	3b
Lamiaceae	Coleus psammophilus (Codd) A.J.Paton (=Plectranthus psammophilus Codd)	1975	F.Z. 8(8): 250; S.R.D.L.: 58; PhytoKeys 129: 86 (2019)		NE1	herb (p)										1	1	South Africa KN	In: Homoine. Mp: Boane to Porto Henrique	Coastal woodland on sands	2a, 2c
Lamiaceae	Coleus sessilifolius (A.J.Paton) A.J.Paton (=Plectranthus sessilifolius A.J.Paton)	2013	F.Z. 8(8): 281; PhytoKeys 129: 97 (2019)		NE2	herb (p)							1					Zimbabwe [Nyanga, Chimanimani, Himalaya]	Mc: Chimanimani Mts, Tsetserra, Rotanda	Montane grassland and rocky areas	3a
Lamiaceae	Leucas nyassae Gürke var. velutina (C.H.Wright ex Baker) Sebald	1900	F.Z. 8(8): 62		E	herb (p)		1											Ni: NE of Mandimba, Cuamba to Mandimba, Unango to Lake Chilwa.	Open woodland
Lamiaceae	Ocimum natalense Ayob. ex A.J. Paton	1992	F.Z. 8(8): 118		NE2	herb (p), shrub									1		1	South Africa KN	G: Chissano to Licilo. Mp: Inhaca Is.	Coastal forest on sand	2a
Lamiaceae	Ocimum reclinatum (S.D.Will. & K.Balkwill) A.J.Paton	1995	F.Z. 8(8): 128		NE2	herb (p)											1	South Africa KN	Mp: Licuati Forest, Maputo Elephant Reserve, Umbeluzi to Bela Vista	Coastal and riverine bushland and dry forest on sand or clay	2a
Lamiaceae	Orthosiphon scedastophyllus A.J.Paton	1995	F.Z. 8(8): 153		NE2+3	herb (p)			1									Tanzania [Tendaguru]	CD: Quiterajo	Woodland on black clay soils	1
Lamiaceae	Plectranthus chimanimanensis S.Moore	1911	F.Z. 8(8): 207	LC	NE1	herb (p), shrub							1	1				Zimbabwe [Nyanga, Vumba, Chimanimani]	Mc: Chimanimani Mts, Garuso. S: Mt Gorongosa	Rocky ground and montane grassland, on granite and quartzite	3a
Lamiaceae	Plectranthus guruensis A.J.Paton	2013	F.Z. 8(8): 205	EN B1ab(iii)+2ab(iii)	E	herb (p)					1								Z: Mt Namuli, R. Malema	Moist riverbanks	3b
Lamiaceae	Plectranthus mandalensis Baker	1900	F.Z. 8(8): 203	VU B1ab(iii)+2ab(iii)	NE2	herb (a), herb (p)					1							Malawi [Mulanje]	Na: Ribaue Mts. Z: Mt Namuli	Montane forest margins and clearings	3b
Lamiaceae	Premna hans-joachimii Verdc.	1992	T.S.M.: 841	VU B1+2b*	NE2	shrub			1									Tanzania [Lindi]	CD: Palma, Nangade to Pundanhar	Coastal and riverine woodland and thicket	1
Lamiaceae	Premna tanganyikensis Moldenke	1959	F.Z. 8(7): 67 ; T.S.M.: 843	VU B1+2b*	NE1	shrub, tree			1	1								Tanzania [Rondo Plateau, Kitangari]	CD: W of Mocimboa de Praia, Nangade to Rovuma R. Na: Matibane Forest	Coastal forest and thicket on sand	1
Lamiaceae	Rotheca luembensis (De Wild.) R.Fern. subsp. niassensis (R.Fern.) R.Fern.	1998	F.Z. 8(7): 129		E	herb (p)		1											Ni: Mandimba, Serra Mecula, Marrupa.	Miombo woodland
Lamiaceae	Rotheca sansibarensis (Gürke) Steane & Mabb. subsp. sansibarensis var. eratensis (R.Fern.) R.Fern.	1998	F.Z. 8(7): 130; T.S.M.: 850		E	shrub	T			1									Na: Mt Geovi, Namapa to Alua	Granite outcrops
Lamiaceae	Rotheca teaguei (Hutch.) R.Fern.	1920	F.Z. 8(7): 129		NE2+3	herb (p)							1					Zimbabwe [Odzani]	Mc: Macequece	Wooded grassland
Lamiaceae	Rotheca verdcourtii (R.Fern.) R.Fern.	1998	F.Z. 8(7): 132; T.S.M.: 851		NE2	shrub, tree							1					Zimbabwe [Nyanga, Vumba, Mutare, Chimanimani, Stapleford]	Mc: Serra Choa	Montane forest and woodland	3a
Lamiaceae	Stachys didymantha Brenan	1954	F.Z. 8(8): 41		NE2	herb (p)					1							Malawi [Mulanje]	Z: Mt Namuli	Montane forest margins and grassland	3b	A recent collection from Chimanimani Mts (Mc) requires further investigation
Lamiaceae	Syncolostemon flabellifolius (S.Moore) A.J.Paton	1911	F.Z. 8(8): 137; S.R.D.L.: 57; T.S.M.: 853	LC	NE2+3	shrub, tree							1					Zimbabwe [Chimanimani]	Mc: Chimanimani Mts	Quartzite outcrops	3a
Lamiaceae	Syncolostemon namapaensis D.F.Otieno	2009	F.Z. 8(8): 141		NE2+3	herb (p)				1								Tanzania [Tunduru]	Na: Serra Malala	Stony soil by stream
Lamiaceae	Syncolostemon oritrephes (Wild) D.F.Otieno	1964	F.Z. 8(8): 139	VU D2	NE2+3	herb (p), shrub							1					Zimbabwe [Chimanimani]	Mc: Chimanimani Mts	Montane grassland on schist	3a
Lamiaceae	Vitex carvalhi Gürke	1895	Trees & Shrubs Moz.: 855; 1044		NE1	shrub, tree			1	1								Tanzania [Selous, Lindi]	CD: Quiterajo, Pundanhar to Nangade, Palma, Pemba to Mecufi. Na: Mossuril, Matibane Forest	Coastal forest or woodland on sand	1
Lamiaceae	Vitex mossambicensis Gürke	1895	F.Z. 8(7): 80 pro parte; T.S.M.: 856; 1044		NE1	tree			1	1								Tanzania [Rondo Plateau, Kilwa, Lindi]	CD: Quiterajo, Pemba, Murrubue to Mecufi. Na: Mossuril, Mozambique Is.	Coastal forest and scrub on sand	1
Lentibulariaceae	Utricularia podadena P.Taylor	1964	F.Z. 8(3): 19		NE2+3	herb (p)		1										Malawi [Zomba]	Ni: Lichinga	Marshy grassland
Linaceae	Hugonia elliptica N.Robson	1962	F.Z. 2(1): 92; S.R.D.L.: 51; T.S.M.: 341		E	shrub, liana					1								Z: Bajone, Murroa, Pebane	Open woodland on sand	1
Linaceae	Hugonia grandiflora N.Robson	1962	F.Z. 2(1): 92; S.R.D.L.: 51; T.S.M.: 342		NE3	shrub, tree, liana			1									Tanzania [Rondo Plateau, Mvumo Hill]	CD: Mueda Plateau	Evergreen forest and thicket	1
Linderniaceae	Crepidorhopalon flavus (S.Moore) I.Darbysh. & Eb.Fisch. (=Lindernia flava S.Moore)	2019	Blumea 64: 171 (2019)		NE2	herb (p)							1					Zimbabwe [Chimanimani, Mutare, Mt Pene]	Mc: Chimanimani lowlands, Mt Maruma	Seasonally wet grassland	3a
Linderniaceae	Crepidorhopalon namuliensis I.Darbysh. & Eb.Fisch.	2019	Blumea 64: 169 (2019)	LC	E	herb (p)					1								Z: Mt Namuli	Wet flushes over granite	3b
Loranthaceae	Agelanthus deltae (Baker & Sprague) Polhill & Wiens	1910	F.Z. 9(3): 150		E	shrub (par)					1	1		1					Z: R. Sombo. T: Dona Ana (Mutarara). Z/S: Zambesi Delta	Mangroves, Acacia woodland
Loranthaceae	Agelanthus igneus (Danser) Polhill & Wiens	1933	F.Z. 9(3): 159; S.R.D.L.: 54	EN B2ab(iii)	NE1+3	shrub (par)			1		1	1		1				Tanzania [Rondo Plateau]	CD: Mocimboa da Praia. Z: Mocuba to Maganja da Costa. T: Nhaondoe. S: Chupanga	Coastal bushalnd, riverine forest
Loranthaceae	Agelanthus patelii Polhill & Timberlake INED.			EN B1ab(iii)+2ab(iii)	NE2+3	shrub (par)					1							Malawi [Mulanje]	Z: Mt Namuli	Montane forest	3b
Loranthaceae	Englerina oedostemon (Danser) Polhill & Wiens	1933	F.Z. 9(3): 140		NE2	shrub (par)							1					Zimbabwe [Nyanga, Vumba, Mutare]	Mc: Serra Choa, Macequece, Tsetserra	Montane forest, woodland and bushland	3a
Loranthaceae	Englerina schlechteri (Engl.) Polhill & Wiens	1908	F.Z. 9(3): 141; S.R.D.L.: 51	LC	E	shrub (par)									1	1	1		In: Mavua to Mapinhane. G: Manjacaze. Mp: Maputo, Machava to Moamba	Wooded grassland, often on Strychnos	2a, 2c
Loranthaceae	Englerina swynnertonii (Sprague) Polhill & Wiens	1910	F.Z. 9(3): 140		NE2+3	shrub (par)							1					Zimbabwe [Haroni-Rusitu, Chirinda]	Mc: Chimanimani (Makuripini), Chirinda	Moist forest and forest margins	3a
Loranthaceae	Englerina triplinervia (Baker & Sprague) Polhill & Wiens	1911	F.Z. 9(3): 142	VU B2ab(iii)	NE3	shrub (par)			1	1								Tanzania [Dar es Salaam, Bagamoyo, Zanzibar]	CD: Quirimbas NP. Na: Nampula to Meconta (Mt Nassapo).	Coastal bushland on sand	1
Loranthaceae	Helixanthera schizocalyx T.Harris, I.Darbysh. & Polhill	2011	Kew Bull. 66: 246 (2011)	EN B1ab(iii)+2ab(iii)	E	shrub (par)					1								Z: Mt Mabu, Mt Namuli	Montane forest	3b
Lythraceae	Ammannia elata R.Fern.	1975	F.Z. 4: 306; S.R.D.L.: 51		E	herb (a)	T				1								Z: Mathilde, Zambesi Delta	Marshy riverbanks
Lythraceae	Ammannia fernandesiana S.A.Graham & Gandhi	1975	F.Z. 4: 301; S.R.D.L.: 51; Harvard Pap. Bot. 18: 75 (2013)	LC	E	herb (p)								1		1			S: Zambesi Delta. In: Vilanculos to Mambone	Wet grasslands, damp ground in open miombo woodland		In F.Z. and S.R.D.L. as Nesaea ramosa A.Fern.
Lythraceae	Ammannia gazensis (A.Fern.) S.A.Graham & Gandhi	1975	F.Z. 4: 296; S.R.D.L.: 58; Harvard Pap. Bot. 18: 75 (2013)		E	herb (a)	T								1				G: R. Limpopo, Dumela	Mud in riverbed
Lythraceae	Ammannia linearis (Hiern) S.A.Graham & Gandhi	1871	F.Z. 4: 297; S.R.D.L.: 54; Harvard Pap. Bot. 18: 77 (2013)		NE1	herb (a)				1	1			1				Tanzania [Dar es Salaam, Selous NP]	Na: Moma to Chalaua. Z: Maganja da Costa, Quelimane to Nicuadala. S: Zambesi R. mouth, Nova Sofala, Cheringoma	Wet grassland on clay, shallow soils over rock		In F.Z. and S.R.D.L. as Nesaea linearis Hiern
Lythraceae	Ammannia moggii (A.Fern.) S.A.Graham & Gandhi	1975	F.Z. 4: 289; S.R.D.L.: 51; Harvard Pap. Bot. 18: 78 (2013)		E	herb (p)	T			1									Na: Angoche	Freshwater Cyperus swamp near coast	1
Lythraceae	Ammannia mossambicensis (A.Fern. & Diniz) S.A.Graham & Gandhi	1955	F.Z. 4: 309; S.R.D.L.: 58; Harvard Pap. Bot. 18: 78 (2013)		NE3	herb (a), herb (p)				1								Tanzania [Itigi], Zimbabwe [Masvingo]	Na: Nampula	Swamps, thin soil on rocks		Widespread but to date known from fewer than five localities; treated as 3 separate species in F.Z. and S.R.D.L.
Lythraceae	Ammannia parvula S.A.Graham & Gandhi	1955	F.Z. 4: 304; S.R.D.L.: 51; Harvard Pap. Bot. 18: 79 (2013)		E	herb (a)				1									Na: Mt Inago, Nampula to Corrane	Granite outcrops		In F.Z. and S.R.D.L. as Nesaea pygmaea A.Fern. & Diniz
Lythraceae	Ammannia pedroi (A.Fern. & Diniz) S.A.Graham & Gandhi	1955	F.Z. 4: 302; S.R.D.L.: 51; Harvard Pap. Bot. 18: 80 (2013)		E	herb (a)			1	1									CD: Palma. Na: Moma	Marshes	1
Lythraceae	Ammannia polycephala (Peter) S.A.Graham & Gandhi	1928	Bol. Soc. Brot., sér. 2; 52: 7 (1978); Harvard Pap. Bot. 18: 80 (2013)		E	herb (p)								1					S: Beira (Manga, Mezimbite)	Ditches
Lythraceae	Ammannia ramosissima (A.Fern.& Diniz) S.A.Graham & Gandhi	1955	F.Z. 4: 294; S.R.D.L.: 51; Harvard Pap. Bot. 18: 81 (2013)		E	herb (a)	T	1										?Malawi [Lake Chiuta]	Ni: Amaramba, R. Mandimba	Swamps on riverbanks
Lythraceae	Ammannia spathulata (A.Fern.) S.A.Graham & Gandhi	1975	F.Z. 4: 301; S.R.D.L.: 51; Harvard Pap. Bot. 18: 84 (2013)		E	herb (p)	T							1					S: Buzi, Mucarangue	Seasonal marshes
Malpighiaceae	Acridocarpus natalitius A.Juss. var. linearifolius Launert	1961	F.Z. 2(1): 111 ; T.S.M.: 391	VU A4cd; C1	NE1	shrub, tree, liana										1	1	South Africa KN [Hluhluwe GR], eSwatini	G: Massingir, Canicado to Mabalane. Mp: Licuati Forest, Mapulanguene to Massingir, Magude to Panjane, Bela Vista, Zitundo, Ponto do Ouro	Sand forest, secondary woodland and bushland	2a
Malpighiaceae	Triaspis hypericoides (DC.) Burch. subsp. canescens (Engl.) Immelman	1905	F.Z. 2(1): 119; T.S.M.: 392		NE2	shrub											1	South Africa MP, eSwatini [Lebombo Mts]	Mp: Lebombo Mts at Ressano Garcia	Open woodland on rocky slopes	2b	In F.Z. as a subspecies of T. nelsonii Oliv.
Malpighiaceae	Triaspis suffulta Launert	1961	F.Z. 2(1): 118; S.R.D.L.: 58		E	liana										1			In: Vilanculos	Coastal dunes	2c
Malvaceae	Cola cheringoma Cheek	2019	Kew Bull. 74: 52 (2019)		E	tree								1					S: Cheringoma (Condue R.)	Riverine forest on limestone
Malvaceae	Cola clavata Mast.	1868	F.Z. 1(2): 558; S.R.D.L.: 55; T.S.M.: 591	EN B1ab(iii,v)+2ab(iii,v)	E	tree					1			1					Z: Chamo. S: Lagoa Ura, Inhamitanga, Catapú	Riverine and dry forest
Malvaceae	Cola mossambicensis Wild	1959	F.Z. 1(2); S.R.D.L.: 52 ; T.S.M.: 592	VU B1+2c*	NE1	tree				1	1		1	1				Malawi [Mulanje, Zomba, Dedza, Ncheu], Tanzania [Rondo Plateau]	Na: Mt Miori. Z: Milange, Serra Morrumbala. Mc: Moribane, Gogoi Mt. S: Gorongosa NP, Inhamitanga, Catapu, Lacerdonia	Lowland evergreen forest
Malvaceae	Corchorus velutinus Wild	1957	F.Z. 2(1): 90		NE1	shrub									1	1		Zimbabwe [Beitbridge, Nuanetsi], South Africa LP [Kruger NP]	In: Mabote to Machaila. G: Combomune	Dry woodland on sand		Just over half of range in Mozambique
Malvaceae	Dombeya lastii K.Schum.	1895	F.Z. 1(2): 524; S.R.D.L.: 52 ; T.S.M.: 588	EN B1ab(iii)+2ab(iii)	E	shrub					1								Z: Mt Namuli, Gurue	Woodland on lower mountain slopes	3b
Malvaceae	Dombeya leachii Wild	1964	Kirkia 4: 160 (1964); S.R.D.L.: 52; T.S.M.: 588	EN B1ab(iii)+2ab(iii)	E	shrub				1									Na: Ribaue Mts	Forest margins and woodland on granite	3b
Malvaceae	Eriolaena rulkensii Dorr	2018	T.S.M.: 590; PhytoKeys 111: 12 (2018)	EN B1ab(iii,v)+2ab(iii,v)	E	shrub, tree			1										CD: Pemba Bay, 10 km south of Murrebue.	Bushland on clay over coral rag	1	Listed in T.S.M. as Helmiopsiella sp. A.
Malvaceae	Glyphaea tomentosa Mast.	1868	F.Z. 2(1): 35; S.R.D.L.: 55; T.S.M.: 567	LC	NE1	shrub, tree				1	1			1				Malawi [Lichenya F.R., Ruo R.]	Na: Monapo, Nampula, Nampula to Meconta, Netia to Nacaroa, Corrane to Liupo, Muatua to Angoche, Chalaua. Z: Campo, Morumballa, Chamo, Nicuadala, Marral to Quelimane, Maganja da Costa. S: Inhaminga, Catapu, Cheringoma, Chiniziua, Beira, Dondo, Chupanga, Corone, Levasflor, Condue, Inhamitanga Forest, Coutada 12.	Open woodland, dry forest
Malvaceae	Grewia filipes Burret	1935	F.T.E.A. Tiliaceae: 19 (2001); T.S.M.: 579		NE2+3	shrub, tree			1									Tanzania [Tendaguru, Lindi, Mtwara]	CD: near Macomia	Coastal scrub and thicket on sand	1
Malvaceae	Grewia hornbyi Wild	1957	F.Z. 2(1): 52; S.R.D.L.: 60		NE1	shrub						1	1	1	1	1	1	Zimbabwe [Nuanetsi], South Africa KN [Mkuze]	In: R. Save. G: Banhine N.P. Mp: Maputo, Santaca to Catuane. T.S.M. also includes points in T, Mc and S.	Open woodland
Malvaceae	Grewia limae Wild	1957	F.Z. 2(1): 62; S.R.D.L.: 60 ; T.S.M.: 582	EN B1ab(ii,iii)	E	shrub, tree			1										CD: Quiterajo, Nhica do Rovuma, Palma	Coastal dry forest and woodland	1
Malvaceae	Grewia occidentalis L. var. littoralis Wild	1957	F.Z. 2(1): 59; T.S.M.: 579		E	shrub									1	1	1		In: Zavala, Zavora, Pomene, Inhambane. G: Xai-Xai, Chongoene, Bilene. Mp: Maputo, Polana	Coastal dune forest and thicket	2a, 2c
Malvaceae	Grewia transzambesica Wild	1957	F.Z. 2(1): 40; T.S.M.: 568	LC	E	shrub, tree			1	1	1			1					CD: Metoro. Na: Monapo, Liupo, Angoche. Z: Namacurra, Nicuadala, Mucubela to Bajone, Mocuba to Quelimane, Maganja da Costa, Mopeia Velha, Pebane. S: Gorongosa NP, Cheringoma, Chinizuia Forest, Inhansato, Dondo, Durundi, Savane, Inhamitanga, Levasflor Concession, Coutada 12, Swanepoel Timber Concession, Mambone to Quicuaxa (Buzi)	Lowland and coastal miombo woodland, thicket and open forest
Malvaceae	Hermannia micropetala Harv.	1860	F.Z. 1(2): 543; S.R.D.L.: 60		NE1	herb (p), shrub								1	1	1	1	South Africa KN	S: Chiloane. In: Mocoduene. G: Chicuduane to Chicomo. Mp: Inhaca Is., Marracuene, Manhica, Maputo, Goba	Open sandy areas	2a, 2c
Malvaceae	Hermannia torrei Wild	1959	F.Z. 1(2): 546		E	herb (p), shrub	T								1				G: near Maqueze (Alto Changane)	Brackish riverine flats on sand	2c
Malvaceae	Hibiscus burtt-davyi Dunkley	1935	F.Z. 1(2): 465		NE3	shrub, tree							1					Malawi [Mulanje], Zimbabwe [Chimanimani]	Mc: Chimanimani Mts, Tsetserra, Mavita	Rocky montane hillsides, forest margins and scrub	3a, 3b	The Manica Highlands plants may represent a different species to the Mulanje plants
Malvaceae	Hibiscus rupicola Exell	1959	F.Z. 1(2): 451; S.R.D.L.: 58		E	herb (p), shrub	T					1						?Malawi	T: Serra Zobue	Rock outcrops		Serra Zobue is on the border with Malawi..
Malvaceae	Hibiscus torrei Baker f.	1937	F.Z. 1(2): 439; S.R.D.L.: 51		E	herb (p), shrub	T	1											Ni: Lichinga	Damp places, springs
Malvaceae	Microcos microthyrsa (K.Schum. ex Burret) Burret (=Grewia microthyrsa K.Schum. ex Burret)	1910	F.Z. 2(1): 40; T.S.M.: 567; Notizbl. Bot. Gart. Berlin-Dahlem 9: 733 (1926)		NE1	shrub									1	1	1	South Africa KN LP	In: Panda, Bazaruto Is. G: Chibuto and to Alto Changane. Mp: Maputo, Umbeluzi, Chinhanguanine, Mangulane, Salamanga, Magude to Panjane		2a, 2b, 2c	Records from Angoche in Nampula at LISC are likely to be based on misidentifications and so are omitted here
Malvaceae	Thespesia mossambicensis (Exell & Hillc.) Fryxell	1954	F.Z. 1(2): 423; Bot. Gaz. 129: 301 (1968); S.R.D.L.: 58; T.S.M.: 565	LC	E	shrub, tree			1										CD: Quirimbas NP, Metuge, Mocimboa da Praia, Quiterajo, Mecufi, Macomia to Chai, Muidumbe.	Coastal thicket and woodland	1
Malvaceae	Triumfetta kirkii Mast.	1868	F.Z. 2(1): 65		NE1	herb (a)			1	1				1				Tanzania [Lindi, Kilwa, Selous]	CD: Rovuma R. Na: Fernão Veloso. S: Chiniziua, Inhaminga	Dry forest and thicket on sand		A widespread but apparently scarce species
Melastomataceae	Antherotoma angustifolia (A.Fern. & R.Fern.) Jacq.-Fél.	1954	F.Z. 4: 247; S.R.D.L.: 51; Bull. Mus. Natl. Hist. Nat., sect. B, Ser. 4; 16: 271 (1994)		E	herb (p), shrub			1	1									CD: Ingoane. Na: Angoche, Ribaue to Malema	Coastal moist sandy plains	1	In F.Z. and S.R.D.L. as Dissotis angustifolia A.Fern. & R.Fern. A record from Zambia (Bingham 9607), and it is also cited on Flora of Zambia website.
Melastomataceae	Dissotis johnstoniana Baker f. var. johnstoniana (=Dissotidendron johnstonianum (Baker f.) Ver,-Lib. & G.Kadereit) var. johnstonianum)	1894	F.Z. 4: 255; Taxon 66: 606 (2017)		NE2+3	shrub					1							Malawi [Mlanje]	Z: Mt Namuli	Montane rock outcrops, grassland and upper forest margins	3b
Melastomataceae	Dissotis pulchra A.Fern. & R.Fern.	1955	F.Z. 4: 262; S.R.D.L.: 51	VU D2	NE2+3	herb (p), shrub							1					Zimbabwe [Chimanimani]	Mc: Chimanimani, Mukurupini	Wet grassland, seepages in rock outcrops of quartzite	3a
Melastomataceae	Dissotis swynnertonii (Baker f.) A.Fern. & R.Fern. (=Pseudosbeckia swynnertonii (Baker f.) A. Fern. & R.Fern.)	1911	F.Z. 4: 235; S.R.D.L.: 51	VU D2	NE2+3	shrub							1					Zimbabwe [Chimanimani]	Mc: Chimanimani, Mukurupini	Quartzite outcrops, streamsides	3a
Melastomataceae	Memecylon aenigmaticum R.D.Stone	2017	Phytotaxa 331: 163 (2017); T.S.M.: 708	CR B2ab(iii)	E	shrub	T		1										CD: Quiterajo	Coastal dry forest	1
Melastomataceae	Memecylon incisilobum R.D.Stone & I.G.Mona	2017	Phytotaxa 331: 152 (2017); IUCN Red List; T.S.M.: 709	CR A3c; B1ab(ii,iii,v)+2ab(ii,iii,v); C2a(ii)	E	tree									1				G: Bilene	Coastal sand forest	2a
Melastomataceae	Memecylon insulare A.Fern. & R.Fern.	1972	F.Z. 4: 224; S.R.D.L.: 51; T.S.M.: 709	CR B1ab(iii)+2ab(iii)	E	shrub										1			In: Magaruque Is.	Open woodland on recent sandstones	2c	In T.S.M. this is noted as very similar to and only doubtfully distinct from M. torrei.
Melastomataceae	Memecylon nubigenum R.D.Stone & I.G.Mona	2017	Phytotaxa 331: 158 (2017); T.S.M.: 710	EN B1ab(iii)+2ab(iii)	NE1+2+3	tree				1	1							Malawi [Mulanje]	Na: Ribaue Mts. Z: Mt Namuli	Montane forest	3b
Melastomataceae	Memecylon rovumense R.D.Stone & I.G.Mona	2017	Phytotaxa 331: 160 (2017); T.S.M.: 710	EN B2ab(iii)	NE2+3	shrub, tree			1									Tanzania [Lindi]	CD: Namacubi Forest near Quiterajo	Coastal dry forest	1
Melastomataceae	Memecylon torrei A.Fern. & R.Fern.	1972	F.Z. 4: 222; S.R.D.L.: 58; T.S.M.: 711		E	shrub, tree			1	1									CD: Palma to Pundanhar, Quiterajo. Na: R. Ligonha near Moma	Termitaria by mangroves, coastal dry forest	1
Melastomataceae	Warneckea albiflora R.D.Stone & N.P.Tenza	2017	Phytotaxa 331: 169 (2017); T.S.M.: 711	CR B1ab(iii)	E	tree			1										CD: Namacubi Forest, Quiterajo	Coastal dry forest	1
Melastomataceae	Warneckea cordiformis R.D.Stone	2013	Nord. J. Bot. 31: 113 (2013) ; T.S.M.: 712	CR B1ab(i,ii,iii,iv,v)	E	shrub, tree			1										CD: Namacubi Forest, Quiterajo	Coastal dry forest	1
Melastomataceae	Warneckea parvifolia R.D.Stone & Ntetha	2013	S. African J. Bot. 88: 320 (2013) ; T.S.M.: 712	EN A3c+4c; B1ab(ii,iii,v)+ 2ab(ii,iii,v)	NE2+3	shrub, tree											1	South Africa KN [Tembe]	Mp: Licuati Forest, Bela Vista	Sand forest	2a
Melastomataceae	Warneckea sessilicarpa (A.Fern. & R.Fern.) Jacq.-Fel.	1974	F.Z. 4: 228; S.R.D.L.: 58; Adansonia; sér. 2; 18: 234 (1978); T.S.M.: 713	CR B1ab(iii,v)	E	shrub, tree				1									Na: Angoche	Sand forest and thicket	1	Previous records of this species from Madagascar are erroneous; see Stone & Ntetha, South African J. Bot. 88: 322 (2013).
Melastomataceae	Warneckea sousae (A.Fern. & R.Fern.) A.E.van Wyk	1972	F.Z. 4: 228; S.R.D.L.: 58; Trees S. Afr.; ed. 3: 19 (2002); T.S.M.: 714		NE1	shrub, tree			1	1	1			1				Tanzania [PwaNi: Mafia Is. & Kichi Hills.]	CD: Quiterajo, Palma, Quionga to Nachindundo, Nangade to Pundanhar. Na: Matibane Forest. S: Macuti, Sengo, Cheringoma, Chiniziua.	Coastal dry forest and riparian forest		The record from Inhaca Is cited in F.Z. is omitted here; it is probably referable to W. parvifolia.
Melianthaceae	Bersama swynnertonii Baker f.	1907	F.Z. 2(2): 546; T.S.M.: 542	EN B1+2c*	NE2	shrub, tree							1					Zimbabwe [Vumba, Stapleford, Chimanimani, Chirinda]	Mc: Chimanimani Mts	Upland and riverine forest and forest margins	3a
Menispermaceae	Albertisia delagoensis (N.E.Br.) Forman	1892	F.Z. 1(1): 151; Kew Bull. 30: 83 (1975)		NE1	shrub, liana				1	1			1		1	1	South Africa KN	Na: Nacala, Nampula to Meconta. Z: Namacurra, Maganja da Costa. S: Dondo, Chupanga. In: Maxixe, Tesselo to Jofane, Mp: Inhaca Is., Maputo Elephant Reserve, Marracuene, Bela Vista, Zitundo to Ponta do Ouro	Coastal sands in grassland and low bushland
Menispermaceae	Cissampelos hirta Klotzsch	1861	F.Z. 1(1): 165; S.R.D.L.: 54		NE1	liana									1	1	1	South Africa KN	In: Bazaruto Is., Sao Sebastiao Peninsula, Inhambane, Vilanculos to Macovane. G: Bilene. Mp: Inhaca Is., Ponta do Ouro, Maputo, Marracuene, Bela Vista, Catembe	Littoral and dune scrub including secondary areas	2a, 2c	The record in F.Z. from Manica is surely incorrect and so is omitted here.
Menispermaceae	Tinospora mossambicensis Engl.	1899	F.Z. 1(1): 159; S.R.D.L.: 58	DD	NE3	liana												Tanzania [Lindi]	Mozambique locality is unknown (Stuhlmann 731)	Lowland rainforest
Moraceae	Bosqueiopsis carvalhoana Engl.	1914	T.S.M..: 75,1044		NE1	shrub			1	1								Tanzania [Rufiji, Kilwa, Lindi]	CD: Quirimbas NP, Pemba, Quiterajo, Nangade, Mocimboa da Praia, Metoro, Mecufi. Na: Mossuril, Itoculo, Matibane Forest.	Coastal forest and thicket on sand	1	In F.Z. 9(6), treated as a form of B. gillettii De Wild. & T.Durand
Moraceae	Dorstenia zambesiaca Hijman	1990	F.Z. 9(6): 34; S.R.D.L.: 51	VU D2	E	herb (p)				1				1					Na: Mazua to Memba. S: Inhamitanga Forest, Catapu, Coutada 12	Lowland dry forest
Moraceae	Ficus muelleriana C.C.Berg	1988	F.Z. 9(6): 62; S.R.D.L.: 58	EN B1ab(iii)+2ab(iii)	E	shrub							1						Mc: Chimanimani Mts (Makurupini, Maronga)	Lowland quartzite outcrops	3a
Myricaceae	Morella chimanimaniana Verdc.& Polhill (=Myrica chimanimaniana (Verdc. & Polhill) Christenh. & Byng)	2006	F.Z. 9(3): 259; Global Fl. 4: 127 (2018)	EN B1ab(iii,v)+2ab(iii,v)	NE2+3	shrub							1					Zimbabwe [Chimanimani]	Mc: Chimanimani Mts, Tsetserra	Montane grassland and miombo woodland on schist	3a
Myrtaceae	Syzygium komatiense Byng & Pahlad.	2016	Phytotaxa 272: 97 (2016); T.S.M.: 701		NE2+3	tree											1	South Africa MP [Komati R.]	Mp: Incomati R. near Moamba	Riverbanks, riverine forest	2b
Myrtaceae	Syzygium niassense Byng & J.E.Burrows	2018	T.S.M.: 702 as sp. A; Global Fl. 4: 129 (2018)		NE1	tree		1	1	1	1			1				Tanzania?	Ni: Serra Mecula, Lugenda R., CD: Pemba to Mahate, S of Palma, Rovuma R. Z: Caia to Nicuadala. S: Cheringoma. T.S.M. also includes a point in Nampula Prov.	Riverbanks, seepage areas, coastal woodland		Treated in T.S.M. under Syzygium sp. A
Ochnaceae	Ochna angustata N.Robson	1962	F.Z. 2(1): 239; S.R.D.L.: 54; T.S.M.: 599	NT B2ab(iii)	E	shrub, tree			1	1	1			1					CD: Ibo Island. Na: Muatua to Corrane, Fernao Veloso (Nacala), Nantangulu praia (Angoche). Z: Mocubela, Pebane. S: Gorongosa NP, Cheringoma, Macuti, Beira beach, Madanda Forests.	Coastal forest, miombo woodland and dune scrub
Ochnaceae	Ochna beirensis N.Robson	1962	F.Z. 2(1): 236; S.R.D.L.: 51 ; T.S.M.: 600	EN B2ab(iii)	E	shrub, tree								1					S: Beira, Cheringoma	Coastal woodland and scrub
Ochnaceae	Ochna dolicharthros F.M.Crawford & I.Darbysh.	2015	Kew Bull. 70-2: 2 (2015); T.S.M.: 601	VU D2	E	shrub			1										CD: Palma, Nhica do Rovuma	Woodland, dry forest, edges of dambos	1
Oleaceae	Olea chimanimani Kupicha	1979	F.Z. 7(1); S.R.D.L.: 58 ; T.S.M.: 770	LC	NE2+3	shrub, tree							1					Zimbabwe [Chimanimani]	Mc: Chimanimani Mts	Montane scrub, quartzite outcrops	3a
Orchidaceae	Bonatea pulchella Summerh.	1964	F.Z. 11(1): 46		NE1+3	herb (geo)											1	South Africa KN, LP, MP	Mp: Inhaca Is., Goba	Damp soils amongst rocks and on dunes	2a	A scarce species with approximately half its range in Mozambique
Orchidaceae	Bulbophyllum ballii P.J.Cribb	1977	F.Z. 11(1): 303	LC	NE1	herb (e)				1	1		1					Zimbabwe [Vumba, Stapleford, Chimanimani]	Na: Namurequele. Z: Mt Mabu. Mc: Chimanimani Mts	Epiphyte of montane and riverine forest and forest margins, sometimes on shaded rocks	3a, 3b	May also occur in Zambia (see F.Z.). The identity of the northern Mozambique populations requires confirmation
Orchidaceae	Cynorkis anisoloba Summerh.	1957	F.Z. 11(1): 52	LC	NE2	herb (geo)							1	1				Zimbabwe [Nyanga, Chimanimani, Tarka Forest Reserve, Mt Nusa (Stapleford), Mt Rukotso]	Mc: Chimanimani Mts. S: Mt Gorongosa	Damp rock crevices and damp grassland	3a
Orchidaceae	Cyrtorchis glaucifolia Summerh.	1966	F.Z. 11(2): 414; S.R.D.L.: 59	EN B2ab(iii)	E	herb (e)				1									Na: Nampula, E of Ribaue	Epiphyte on Xerophyta on granite slopes
Orchidaceae	Disa chimanimaniensis (H.P.Linder) H.P.Linder	1981	F.Z. 11(1): 195; Orchids Southern Africa: 470 (1999)	LC	NE2+3	herb (geo)							1					Zimbabwe [Chimanimani]	Mc: Chimanimani Mts	Montane grassland and seepage areas on quartzite	3a
Orchidaceae	Disa zimbabweensis H.P.Linder	1937	F.Z. 11(1): 188	VU B1ab(iii)+2ab(iii)	NE2+3	herb (geo)							1					Zimbabwe [Nyanga]	Mc: Tsetserra	Montane grassland and rock outcrops	3a	South African populations previously referred to this species are omitted as these are likely to be of D. rungweensis Schltr.
Orchidaceae	Disperis mozambicensis Schltr.	1897	F.Z. 11(1): 243; S.R.D.L.: 59		E	herb (geo)	T							1					S: R. Pungwe (Beira)	Bushes on riverbank
Orchidaceae	Eulophia biloba Schltr.	1899	F.Z. 11(2): 463; S.R.D.L.: 59		E	?herb (geo)	T							1					S: Beira	Coastal vegetation		Possibly conspecific with E. beravensis Rchb. f. from Madagascar (see FZ account and Bone, R. E., E. Sanz & S. Buerki (2014).Candollea 69: 201–205.)
Orchidaceae	Eulophia bisaccata Kraenzl.	1904	F.Z. 11(2): 536; S.R.D.L.: 59		E	herb (geo)	T												Exact locality unknown	Habitat not known		The status of this species is uncertain
Orchidaceae	Habenaria hirsutissima Summerh.	1964	F.Z. 11(1): 140; S.R.D.L.: 59		E	herb (geo)		1		1									Ni: Marrupa to Mukwajaja. Na: Mutuali to Malema	Open forest
Orchidaceae	Habenaria mosambicensis Schltr.	1899	F.Z. 11(1): 139; S.R.D.L.: 59		E	?herb (geo)	T							1					S: Near Beira	Habitat not known [protologue states 'in the grass' at c. 10 m a.s.l.]		Incompletely known species
Orchidaceae	Habenaria stylites Rchb.f. & S.Moore subsp. johnsonii (Rolfe) Summerh.	1898	F.Z. 11(1): 137		NE2+3	herb (geo)		1										Tanzania [Livingstone Mts]	Ni: Mountains E of Lake Nyassa	Montane grassland on slopes
Orchidaceae	Liparis hemipilioides Schltr.	1899	F.Z. 11(1): 282; S.R.D.L.: 59		E	herb (geo)	T							1					S: Dondo	Forest		The status of this species is uncertain
Orchidaceae	Neobolusia ciliata Summerh.	1956	F.Z. 11(1): 28	EN B1ab(ii,iii,v)+2ab(ii,iii,v)	NE2+3	herb (geo)							1					Zimbabwe [Nyanga, Vumba, Rusape, Chimanimani, Mutsarara]	Mc: Chimanimani Mts	Montane grassland and rock outcrops	3a
Orchidaceae	Oeceoclades perrieri (Schltr.) Garay & P.Taylor	1925	F.Z. 11(2): 542		NE3	herb (p)								1			1	Madagascar [Fianarantsoa, Manongarivo]	S: Dondo. Mp: Maputo	Dry coastal forest on sand
Orchidaceae	Oligophyton drummondii H.P.Linder & G.Will.	1986	F.Z. 11(1): 57	LC	NE2+3	herb (geo)							1					Zimbabwe [Chimanimani]	Mc: Chimanimani Mts	Montane grassland on quartzite	3a	Recorded on Skeleton Pass on the Zimbabwe-Mozambique border (B. Wursten, pers. obs.)
Orchidaceae	Polystachya songaniensis G.Will.	1982	F.Z. 11(2): 332		NE2	herb (e)					1							Malawi [Zomba, Mulanje]	Z: Mt Mabu	Epiphyte and lithophyte in montane slopes and seepage areas	3b
Orchidaceae	Polystachya subumbellata P.J.Cribb & Podz.	1978	F.Z. 11(2): 360	LC	NE2	herb (e)							1	1				Zimbabwe [Stapleford, Vumba, Himalaya, Chimanimani]	Mc: Chimanimani Mts. S: Mt Gorongosa	Epiphyte in montane forest	3a
Orchidaceae	Polystachya valentina la Croix & P.J.Cribb	1996	F.Z. 11(2): 356	LC	NE1	herb (p)					1		1					Zimbabwe [Chimanimani, Banti]	Z: Mt Namuli. Mc: Chimanimani Mts, Chimoio	Lithophyte on montane granite and quartzite outcrops	3a, 3b	The Namuli record requires confirmation
Orchidaceae	Satyrium flavum la Croix	1993	F.Z. 11(1): 218	LC	NE2+3	herb (geo)							1					Zimbabwe [Nyanga, Chimanimani]	Mc: Chimanimani Mts	Schist outcrops in montane grassland	3a	Although recorded from Mozambiqaue in F.Z., no specimens have been seen to confirm this
Orchidaceae	Schizochilus lepidus Summerh.	1960	F.Z. 11(1): 31	VU D2	NE2+3	herb (geo)							1					Zimbabwe [Chimanimani, Himalaya]	Mc: Chimanimani Mts, Tsetserra	Montane grassland with rock outcrops	3a
Orobanchaceae	Buchnera chimanimaniensis Philcox	1987	F.Z. 8(2): 121	LC	NE2	herb (a), herb (p)							1					Zimbabwe [Chimanimani, Chirinda, Himalaya]	Mc: Chimanimani Mts	Montane grassland on quartzite	3a
Orobanchaceae	Buchnera namuliensis Skan	1906	F.Z. 8(2): 127; S.R.D.L.: 59	DD	E	herb (a)					1			1					Na: Mt Namuli. S: Dondo (the latter locality likely to be incorrect)	Habitat not fully known (Dondo site is in lowland swamps)
Orobanchaceae	Buchnera subglabra Philcox	1987	F.Z. 8(2): 116	VU D2	NE2+3	herb (a)							1					Zimbabwe [Chimanimani]	Mc: Chimanimani Mts	Damp upland grassland, marshy ground over quartzite	3a
Orobanchaceae	Buchnera wildii Philcox	1987	F.Z. 8(2): 110	NT	NE2	herb (a), herb (p)							1					Zimbabwe [Chimanimani, Nyanga, Himalaya, Mutsarara, Mt Pene], ?Malawi [Nyika]	Mc: Chimanimani Mts	Upland grassland	3a
Orobanchaceae	Striga diversifolia Pires de Lima	1922	F.Z. 8(2): 135; S.R.D.L.: 60	DD	E	herb (a)	T		1										CD: Palma	Habitat not known	1	The status of this species is uncertain
Orobanchaceae	Striga junodii Schinz	1900	Ann. Missouri Bot. Gard. 88: 88 (2001)		NE1	herb (p)										1	1	South Africa MP KN [Muzi Swamp, Nelspruit]	In: Inhambane, Panda. Mp: Maputo Bay, Rikatla, Zitundo to Manhoca	Swamps, seasonally wet grasslands	2a, 2c
Passifloraceae	Adenia dolichosiphon Harms	1936	F.Z. 4: 396	EN B2ab(iii)	NE1	herb (c)			1		1		1	1				Tanzania [Lindi, Masasi]	CD: Nantula to Mueda, Namatuca. Z: Mutuali to Lioma. S: Nhamatanda	Miombo woodland and bushland
Passifloraceae	Adenia mossambicensis W.J.de Wilde	1971	F.Z. 4: 401; S.R.D.L.: 51		E	herb (c)	T			1									Na: Alua	Granite outcrops
Passifloraceae	Adenia zambesiensis R.Fern. & A.Fern.	1976	F.Z. 4: 397; S.R.D.L.: 51		E	herb (c)	T				1								Z: Mocuba to Maganja	Miombo woodland
Passifloraceae	Tricliceras auriculatum (A.Fern. & R.Fern.) R.Fern.	1961	F.Z. 4: 365; S.R.D.L.: 52	DD	E	herb (a)				1									Na: Namina, E of Ribaue	Seasonal pools on granite rocks
Passifloraceae	Tricliceras elatum (A.Fern. & R.Fern.) R.Fern.	1961	F.Z. 4: 364; S.R.D.L.: 52		E	herb (a)				1									Na: Nampula to Corrane and Nametil, Mt Metita, Mt Nhopera (near Nametil towards Iuluti)	Dry wooded grassland and scrub, rock outcrops
Passifloraceae	Tricliceras lanceolatum (A.Fern. & R.Fern.) R.Fern.	1961	F.Z. 4: 364; S.R.D.L.: 52		E	herb (a)				1				1					Na: Mutuali to Malema. S: Corone, Inhaminga	Open miombo woodland
Passifloraceae	Tricliceras longepedunculatum (Mast.) R.Fern. var. eratense R.Fern.	1975	F.Z. 4: 359; S.R.D.L.: 52		E	herb (p)				1									Na: Namapa	River margins
Penaeaceae	Olinia chimanimani T.Shah & I.Darbysh.	2018		EN B1ab(iii,v)+2ab(iii,v)	NE2+3	shrub, tree							1					Zimbabwe [Chimanimani]	Mc: Chimanimani Mts	Quartzite outcrops and gullies	3a
Peraceae	Clutia sessilifolia Radcl.-Sm.	1992	F.Z. 9(4): 132	LC	NE2+3	shrub							1					Zimbabwe [Chimanimani]	Mc: Chimanimani Mts	Montane boulder screes, shallow soils over rocks	3a
Phyllanthaceae	Phyllanthus bernierianus Müll.Arg. var. glaber Radcl.-Sm.	1996	F.Z. 9(4): 85		NE2+3	shrub							1					Zimbabwe [Chimanimani]	Mc: Chimanimani Mts including Makurupini	Amongst rocks, usually by rivers and streams	3a
Phyllanthaceae	Phyllanthus manicaensis Jean F.Brunel ex Radcl.-Sm.	1996	F.Z. 9(4): 53	VU D2	E	herb (p)							1					? Zimbabwe	Mc: Tsetserra, Serra Zuira. Possibly also Chimanimani	Amongst rocks in montane forest	3a
Phyllanthaceae	Phyllanthus reticulatus Poir. var. orae-solis Radcl.-Sm.	1996	F.Z. 9(4): 45; T.S.M.: 418		E	shrub, tree											1		Mp: Maputo, Polana to Costa do Sol	Coastal woodland	2a
Phyllanthaceae	Phyllanthus tsetserrae Jean F.Brunel ex Radcl.-Sm.	1996	F.Z. 9(4): 53	CR B2ab(iii)	E	herb (p)	T						1						Mc: Tsetserra	Montane grassland	3a
Poaceae	Alloeochaete namuliensis Chippind.	1945	F.Z. 10(2): 11	VU D2	E	herb (gram-p)					1								Z: Mt Namuli	Montane grassland and rock outcrops	3b
Poaceae	Baptorhachis foliacea (Clayton) Clayton	1978	F.Z. 10(3): 130; S.R.D.L.: 51	DD	E	herb (gram-a)	T			1									Na: Ribaue Mts	Shallow soils over rocks	3b
Poaceae	Brachychloa fragilis S.M.Phillips	1982	F.Z. 10(2): 49		NE2	herb (gram-a)											1	South Africa KN, LP	Mp: Maputo	Coastal forest margins and dunes	2a
Poaceae	Brachychloa schiemanniana (Schweick.) S.M. Phillips	1961	F.Z. 10(2): 49		NE1	herb (gram-p)									1	1	1	South Africa KN	In: Bazaruto Is., Pomene. G: Xai-Xai beach, Manjacaze. Mp: Maputo, Costa do Sol	Coastal dunes, coastal forest margins and clearings	2a, 2c
Poaceae	Danthoniopsis chimanimaniensis (J.B.Phipps) Clayton	1964	F.Z. 10(3): 201; S.R.D.L.: 51	EN B1ab(iii)+2ab(iii)	NE2+3	herb (gram-p)							1					Zimbabwe [Chimanimani]	Mc: Chimanimani Mts including Makurupini and Maronga	Quartzite rock outcrops by rivers and streams	3a
Poaceae	Digitaria appropinquata Goetgh.	1975	F.Z. 10(3): 162; S.R.D.L.: 51	DD	E	herb (gram-a)	T				1								Z: Mt Namuli	Shallow soils over rocks	3b
Poaceae	Digitaria fuscopilosa Goetgh.	1980	F.Z. 10(3): 149; S.R.D.L.: 51	DD	E	herb (gram-p)	T						1						Mc: Serra Zuira near Tsetserra	Grassland	3a
Poaceae	Digitaria megasthenes Goetgh.	1975	F.Z. 10(3): 174; S.R.D.L.: 51; Bull. Jard. Bot. Natl. Belg. 45(3-4): 413 (1975).	EN B1ab(iii)+2ab(iii)	E	herb (gram-p)		1			1								Ni: Serra Mitucue (Cuamba). Z: Mt Namuli, Mt Curarre.	Rock outcrops in miombo woodland and wooded grassland
Poaceae	Eragrostis desolata Launert	1961	F.Z. 10(2): 144	LC	NE2+3	herb (gram-p)							1					Zimbabwe [Chimanimani]	Mc: Chimanimani Mts	Upland grassland on quartzite	3a
Poaceae	Eragrostis moggii De Winter	1966	F.Z. 10(2): 143		NE1	herb (gram-p)										1	1	South Africa KN	In: Bazaruto Is., Massinga, Inhambane Velho, Praia da Zavora, Xinguengue. Mp: Inhaca Is., Maputo, Costa do Sol to Marracuene	Coastal dunes	2a, 2c
Poaceae	Eragrostis sericata Cope	1998	F.Z. 10(2): 145; S.R.D.L.: 59	LC	E	herb (gram-p)										1			In: Maueele, Cumbana	Coastal woodland on sand	2c
Poaceae	Eriochloa rovumensis (Pilg.) Clayton	1904	F.Z. 10(3): 85; S.R.D.L.: 55		NE1	herb (gram-a)		1		1	1							Tanzania [Selous, Tenende, Masasi]	Ni: Niassa N.R. Na: Nampula to Nametil. Z: Mt Ile	Rock outcrops, on shallow soils
Poaceae	Trichoneura schlechteri Ekman	1912	F.Z. 10(2): 45		E	herb (gram-p)										1	1		In: Pomene. Mp: Maputo	Coastal grassland	2a, 2c	Specimens from Limpopo previously identified as this species actually belong to T. eleusinoides (Rendle) Ekman subsp. limpopoensis Fish; Bothalia 39: 237 (2009)
Podostemaceae	Inversodicraea torrei (C.Cusset) Cheek	1984	F.Z. 9(2): 2; Kew Bull. 71-55: 2 (2016)	VU D2	E	herb (p)					1								Z: Mt Namuli	Montane stream rapids	3b	The record for Botswana in F.Z. is based on a misidentification (M. Cheek, pers. comm.)
Polygalaceae	Carpolobia suaveolens Meikle	1950	T.S.M.: 393; 1045		E	shrub, tree			1	1	1			1		1			CD: Pemba to Mecufi. Na: Angoche. Z: Mualama, Namagoa, Namuli (?), Gobene Forest. S: Catapú, Gorongosa NP, Chissenga R. In: Save R.	Open woodland and riverine forest on sand
Polygalaceae	Polygala adamsonii Exell	1957	F.Z. 1(1): 314	LC	NE2+3	herb (a)				1	1							Malawi [Mulanje]	Na: Ribaue Mts. Z: Mt Namuli	Montane grassland and rock outcrops on granite	3b
Polygalaceae	Polygala francisci Exell	1957	F.Z. 1(1): 313; S.R.D.L.: 52	VU B1ab(iii)	E	herb (p), shrub										1	1	?Zimbabwe	In: Inharrime, Jacobecua. Mp: Boane, Licuati, Matutuine, Umbeluzi to Bela Vista, Manhica	Woodland and open bushland on sand, Acacia woodland on clays	2a, 2c
Polygalaceae	Polygala limae Exell	1957	F.Z. 1(1): 312; S.R.D.L.: 59	DD	E	herb (a)	T		1										CD: Mocimboa da Praia	Coastal thicket and bushland on sand	1
Polygalaceae	Polygala torrei Exell	1957	F.Z. 1(1): 312; S.R.D.L.: 59	DD	E	herb (p)	T										1		Mp: Boane to Moamba	Dry open bushland	2a
Polygalaceae	Polygala zambesiaca Paiva	1998	Fontqueria 50: 275 (1998)	VU B1ab(iii)+2ab(iii)	NE2	shrub							1					Zimbabwe [Nyanga, Mutare, Chimanimani]	Mc: Chimanimani Mts, Tsetserra, Mavita	Montane grassland	3a
Primulaceae	Lysimachia gracilipes (P.Taylor) U.Manns & Anderb.	1958	F.Z. 7(1): 190; Willdenowia 39: 52 (2009)		NE2+3	herb (p)								1				Zimbabwe [Nyanga, Engwa]	S: Mt Gorongosa	Montane damp ground and marshes	3a
Proteaceae	Faurea racemosa Farmar	1908	F.Z. 9(3): 56; T.S.M.: 99	EN B2ab(iii,v)	NE1+3	tree					1							Malawi [Mulanje, Zomba]	Z: Mt Namuli, Mt Mabu	Montane and submontane forest	3b	A scarce species with approximately half its range in Mozambique
Proteaceae	Faurea rubriflora Marner	1989	F.Z. 9(3): 55; T.S.M.: 100		NE2	tree							1					Zimbabwe [Nyanga, Vumba, Chimanimani]	Mc: Chimanimani Mts	Montane and submontane forest	3a
Proteaceae	Leucospermum saxosum S.Moore	1911	F.Z. 9(3): 59		NE3	shrub							1					Zimbabwe [Chimanimani], South Africa LP MP [N Drakensburg Escarpment]	Mc: Chimanimani Mts	Montane grassland on rock outcrops on quartzite	3	The South African populations are few and small; the Chimanimani population is much larger.
Proteaceae	Protea caffra Meisn. subsp. gazensis (Beard) Chisumpa & Brummitt	1959	F.Z. 9(3): 69; T.S.M.: 102		NE2	shrub, tree							1	1				Zimbabwe [Nyanga, Mutare, Vumba, Himalaya, Chimanimani]	Mc: Chimanimani Mts, Serra Choa. S: Mt Gorongosa	Montane rock outcrops, grassland and scrubby slopes	3a
Proteaceae	Protea enervis Wild	1956	F.Z. 9(3): 85	VU D2	NE2+3	herb (p)							1					Zimbabwe [Chimanimani]	Mc: Chimanimani Mts	Montane sparse grassland on sandy soils	3a
Pteridaceae	Adiantum mendoncae Alston	1954	F.Z. Pteridophyta: 111	NT B2ab(iii)	NE1	fern				1			1	1				Zimbabwe [east]	Na: Nacala to Mossuril. Mc: Chimanimani, Revue R., Espungabero to Gogoi, Buzi R. S: Vunduzi river.	Shaded riverbanks, shaded rocks in forest
Putranjivaceae	Drypetes gerrardii Hutch. var. angustifolia Radcl.-Sm.	1992	F.Z. 9(4): 93		E	shrub, tree	T						1						"Manica e Sofala", probably near Zimbabwe border	Habitat not known
Restionaceae	Platycaulos quartziticola (H.P.Linder) H.P.Linder & C.R.Hardy	1986	F.Z. 13(4): 91; S.R.D.L.: 59	LC	NE2+3	herb (gram-p)							1					Zimbabwe [Chimanimani]	Mc: Chimanimani Mts	Wet montane grassland and rocky slopes on quartzite	3a
Rhizophoraceae	Cassipourea mossambicensis (Brehmer) Alston	1917	F.Z. 4: 93; T.S.M.: 661		NE1	shrub, tree			1							1	1	Tanzania [Mtwara], eSwatini, South Africa KN	CD: Pemba, Quiterajo, Nhica do Rovuma, Mocimboa da Praia, Quirimbas NP, Msalu R. In: Mocodoene to Funhalouro. Mp: Namaacha, Moamba, Maputo, Bela Vista.	Coastal woodland, thicket and dry forest on sand. Includes C. obovata Alston, previously treated as a Mozambique endemic		A widespread species but with the large majority of its range in Mozambique
Rubiaceae	Afrocanthium ngonii (Bridson) Lantz	1992	F.Z. 5(2): 321; Bot. J. Linn. Soc. 146: 278 (2004); T.S.M.: 921	VU B1ab(iii)+2ab(iii)	NE2	shrub, tree							1					Zimbabwe [Chimanimani (Haroni-Rusitu), Chipinge, Tarka F.R., Mpanga R.]	Mc: Gogoi, Chimanimani (Makurupini, Mt Shangani)	Riverine and lowland forest, miombo woodland	3a
Rubiaceae	Afrocanthium racemulosum (S.Moore) Lantz var. nanguanum (Tennant) Bridson	1968	F.Z. 5(2): 328; Kew Bull. 47: 383 (1992); T.S.M.: 923; S.R.D.L.: 59	VU B1+2b*	NE1	shrub, tree			1		1							Tanzania [Selous, Kingupira, Namanga, Nangua, Masasi]	CD: Mt Ancuabe. Z: Mocuba	Woodland, riverine thicket and rock outcrops	1
Rubiaceae	Afrocanthium vollesenii (Bridson) Lantz	1991	F.T.E.A. Rubiaceae 3: 875 (1991); Bot. J. Linn. Soc. 146: 279 (2004); T.S.M.: 923		NE3	shrub, tree			1	1								Tanzania [Kingupira, Rovuma R.]	Na: Nacala; possibly also in CD	Coastal woodland on sand, coastal thicket on coral rag	1	A scarce species with only four confirmed localities
Rubiaceae	Anthospermum ammanioides S.Moore	1911	F.Z. 5(1): 154; T.S.M.: 902; S.R.D.L.: 52	LC	NE1	shrub							1	1				Zimbabwe [Nyanga, Stapleford, Vumba, Chimanimani]	Mc: Chimanimani Mts, Serra Choa. S: Mt Gorongosa	Montane forest margins and clearings, montane grassland, stream banks and quartzite crags	3a
Rubiaceae	Anthospermum vallicola S.Moore	1911	F.Z. 5(1): 154; T.S.M.: 903; S.R.D.L.: 52	LC	NE1	shrub							1	1				Zimbabwe [Nyanga, Vumba, Chimanimani, Mt Pene]	Mc: Chimanimani Mts. S: Mt Gorongosa	Montane grassland, ericaceous shrubland and scrub, usually in rocky areas or on quartzitic sands	3a
Rubiaceae	Anthospermum zimbabwense Puff	1986	F.Z. 5(1): 154; Pl. Syst. Evol., Supp. 3: 201 (1986)	NT B1ab(iii)+2ab(iii)	NE2	shrub							1					Zimbabwe [Nyanga, Stapleford, Vumba, Banti Forest, Mt Pene]	Mc: Tsetserra, Garuso, Vila Manica towards Penhalonga.	Montane grassland, shrubland and scrub	3a
Rubiaceae	Canthium oligocarpum Hiern subsp. angustifolium Bridson	1992	F.Z. 5(2): 331; T.S.M.: 918		NE1	tree							1	1				Zimbabwe [Nyanga, Stapleford, Chimanimani, Mt Pene]	Mc: Tsetserra, Chimanimani Mts. S: Mt Gorongosa	Montane forest	3a
Rubiaceae	Catunaregam stenocarpa Bridson	2003	F.Z. 5(3): 642; T.S.M.: 963		NE1	shrub, tree		1	1	1	1							Tanzania [Rondo Plateau]	Ni: Maniamba, Marrupa. CD: Macomia, Ancuabe, Montepuez. Na: Mutuali, Ribaue Mts, Mogincual. Z: Gurue	Open mixed woodland; coastal woodland and thicket on sand
Rubiaceae	Catunaregam swynnertonii (S.Moore) Bridson	1911	F.Z. 5(3): 639; T.S.M.: 964		NE1	shrub, tree			1	1	1	1	1	1	1			Zimbabwe [Chipinge area]	CD: Quiterajo. Na: Angoche. Z: Gile, Namagoa, Mopeia Velha to Quelimane. Mc: Dombe to Sabanhe. S: Zambezi Delta, Sena. G: Limpopo N.P. (fide T.S.M.). T.S.M. also records this species in Tete	Deciduous woodland
Rubiaceae	Chassalia colorata J.E.Burrows	2018	T.S.M.: 911,1047	EN B1ab(i,iii,v); C2a(i)	E	shrub			1										CD: Quiterajo, Nhica do Rovuma, Palma to Quionga	Coastal dry forest	1
Rubiaceae	Coffea salvatrix Swynn. & Phillipson	1936	F.Z. 5(3): 455; T.S.M.: 974	EN B2ab(i,ii,iii)	NE1	shrub, tree					1		1					Tanzania [Kilambo - doubtful record], Malawi [Thyolo District], Zimbabwe [Chirinda Forest, Ngungunyana Forest, Chimanimani]	Z: Mt Chiperone. Mc: Chimanimani foothills, Dombe, Revue, Amatongas Forest, Mt Zembe	Humid evergreen forest, or seasonally dry forest
Rubiaceae	Coffea schliebenii Bridson	1994	F.T.E.A. Rubiaceae 2: 717; T.S.M.: 974	VU B1ab(i,ii,iii)+2ab(i,ii,iii)	NE2	shrub, tree			1									Tanzania [Rondo Plateau, Lake Lutamba]	CD: Nhica do Rovuma	Coastal woodland and thicket on sand	1
Rubiaceae	Conostomium gazense Verdc.	1989	F.Z. 5(1): 103; S.R.D.L.: 52		E	herb (p)	T								1				G: Chibuto to Alto Changane	Habitat not known	2c
Rubiaceae	Cuviera schliebenii Verdc.	1979	F.Z. 5(2): 303; T.S.M.: 942; S.R.D.L.: 59	EN B1+2bc*	NE1	shrub, tree			1	1	1							Tanzania [Rondo Plateau, Lake Lutamba]	CD: Mueda Plateau, Pemba. Na: Imala to Muite. Z: Namacurra	Deciduous woodland, thicket and semi-evergreen forest	1
Rubiaceae	Didymosalpinx callianthus J.E.Burrows & S.M.Burrows	2010	Bothalia 40: 201 (2010); T.S.M.: 961	EN B1ab(ii,iii)+2ab(ii,iii)	NE1+2+3	shrub			1									Tanzania [Lake Lutamba]	CD: Nhica do Rovuma	Coastal thicket on sand	1
Rubiaceae	Empogona jenniferae Cheek	2018	Blumea 63: 88 (2018)	EN B1ab(iii)+2ab(iii)	NE2+3	tree							1					Zimbabwe [Chimanimani]	Mc: Chimanimani Mts	Submontane forest and cliffs on quartzite	3a
Rubiaceae	Empogona maputensis (Bridson & A.E.van Wyk) Tosh & Robbr.	2003	F.Z. 5(3): 475; T.S.M.: 985; Ann. Missouri Bot. Gard. 96(1): 208. (2009)	EN B1ab(i,ii,iii, v)+2ab(i,ii,iii,v)	NE2+3	shrub											1	South Africa KN [False Bay Park, Tembe Elephant Park]	Mp: Licuati Forest Reserve	Sand forest and sand thicket	2a
Rubiaceae	Heinsia mozambicensis (Verdc.) J.E.Burrows & S.M.Burrows	1993	F.Z. 5(3): 438; S.R.D.L.: 59 ; T.S.M.: 951, 1048	EN C2a(i)	E	shrub				1									CD: Quirimbas NP, Memba	Coastal woodland and forest, granite outcrops	1
Rubiaceae	Hymenodictyon austro-africanum J.E.Burrows & S.M.Burrows	2018	T.S.M.: 1017, 1050		NE2	shrub, tree									1			South Africa LP [Kruger N.P.]	G: Limpopo N.P.	Deciduous woodland on rocky hills and ridges		In T.S.M., the account in the main body of text indicates that this species may extend to Tete, but this is not reflected in the map. In the protologue at the rear of the book, it is listed as a northern Lebombo Mts endemic
Rubiaceae	Hyperacanthus microphyllus (K.Schum.) Bridson	1899	F.Z. 5(3): 650; T.S.M.: 956		NE1	shrub, tree				1				1	1		1	South Africa KN, ?Zimbabwe [Mutare]	Na: Matibane Forest, Serra de Mesa. S: Beira, Dondo. G: Manjacaze. Mp: Inhaca Is., Santaca, Matatuine, Umbeluzi	Coastal forest, woodland and thicket on sand		The single record from Zimbabwe is unusual as this is otherwise a coastal species
Rubiaceae	Leptactina papyrophloea Verdc.	1982	F.T.E.A. Rubiaceae 2: 691 (1988); T.S.M.: 987	EN B1+2c*	NE1+3	tree			1									Tanzania [Rondo Plateau, Lindi]	CD: Quiterajo, Mocimboa da Praia to Palma	Coastal forest and thicket on sand	1	A scarce species with approx. half its range in Mozambique
Rubiaceae	Oldenlandia cana Bremek.	1971	F.Z. 5(1): 129	LC	NE2	herb (a)							1					Zimbabwe [Chimanimani]	Mc: Chimanimani Mts	Rock outcrops in upland grassland and forest margins on quartzite	3a
Rubiaceae	Oldenlandia verrucitesta Verdc.	1989	F.Z. 5(1); S.R.D.L.: 52		E	herb (a), herb (p)	T				1								Z: Mt Ile	Rock outcrops
Rubiaceae	Otiophora inyangana N.E.Br. subsp. inyangana	1906	F.Z. 5(1): 146		NE1+2	herb (p), shrub							1					Zimbabwe [Nyanga, Vumba, Chimanimani]	Mc: Chimanimani Mts, Tsetserra	Open grassland, rock outcrops, margins of scrub and forest	3a
Rubiaceae	Otiophora inyangana N.E.Br. subsp. parvifolia (Verdc.) Puff	1950	F.Z. 5(1): 146		NE1+2	herb (p), shrub							1					Zimbabwe [Chimanimani]	Mc: Chimanimani Mts	Open grassland, rock outcrops	3a
Rubiaceae	Otiophora lanceolata Verdc.	1973	F.Z. 5(1): 145	VU B1ab(iii)+2ab(iii)	NE1+2	herb (p), shrub							1					Zimbabwe [Chimanimani]	Mc: Chimanimani foothills	Lowland quartzite outcrops	3a
Rubiaceae	Oxyanthus biflorus J.E.Burrows & S.M.Burrows	2010	Bothalia 40: 202 (2010); T.S.M.: 965	EN B2ab(ii,iii)	NE1+2+3	shrub			1									Tanzania [Rondo Plateau]	CD: Nhica do Rovuma, Mueda	Deciduous bush and forest clumps in coastal woodland on sand	1
Rubiaceae	Oxyanthus latifolius Sond.	1865	F.Z. 5(3): 680; T.S.M.: 966		NE1	tree					1			1	1	1	1	South Africa KN	Z: NE of Mopeia Velha. S: Beira, Madanda Forest. In: Zavora, Inhambane, Vilanculos. G: Macia and to Xai-Xai. Mp: Catembe, Maputo, Marracuene, Zitundo	Coastal forest and thicket, miombo woodland on sand
Rubiaceae	Oxyanthus strigosus Bridson & J.E.Burrows	2018	F.Z. 5(3): 682 (2003) [as sp. A]; T.S.M.: 968, 1052	EN C2a(i)	NE1+2	shrub			1									Tanzania [Mtwara]	CD: Quirimbas N.P., Quiterajo, Palma, Pundanhar to Nangade, Macomia	Dense coastal thicket / woodland mosaic on sand	1
Rubiaceae	Pavetta chapmanii Bridson	2001	F.Z. 5(3): 576; T.S.M.: 995		NE2	shrub, tree					1							Malawi [Zomba Plateau, Mt Mulanje]	Z: Mt Milange, Mt Chiperone	Evergreen montane forest	3b
Rubiaceae	Pavetta comostyla S.Moore subsp. comostyla var. inyangensis (Bremek.) Bridson	1954	F.Z. 5(3): 563; T.S.M.: 996; S.R.D.L.		NE1+2	shrub, tree							1	1				Zimbabwe [Mutasa]	Mc: Serra Choa, Tsetserra. S: Mt Gorongosa	Evergreen montane forest	3a
Rubiaceae	Pavetta curalicola J.E.Burrows	2010	Kew Bull. 64: 689 (2010); T.S.M.: 1004	NT	E	shrub			1	1									CD: Pangane. Na: Quissimajulo Beach, Matibane Forest	Coral rag thicket	1
Rubiaceae	Pavetta decumbens K.Schum. & K.Krause	1907	F.Z. 5(3): 593; T.S.M.: 992		NE1	shrub			1	1	1			1				Tanzania [Selous, Donde, Mbarangandu]	CD: Quiterajo, Palma, Pundanhar to Rovuma R. Na: Nampula to Namina, Namialo to Netia. Z: Mocuba, Moebede. S: Beira, S of Muanza	Coastal and lowland woodland on sand	1
Rubiaceae	Pavetta dianeae J.E.Burrows & S.M.Burrows	2018	T.S.M.: 1004,1052		E	shrub			1	1	1								Na: Matibane Forest. Z: Gobene Forest. CD: Mocimboa da Praia	Coastal dry forest and woodland on sand	1
Rubiaceae	Pavetta gardeniifolia A.Rich. var. appendiculata (De Wild.) Bridson	1906	F.Z. 5(3): 587		E	shrub, tree		1			1								Ni: Massangulo. Z: Morrumbala, Sabelua	Miombo woodland, rock outcrops
Rubiaceae	Pavetta gracillima S.Moore	1911	F.Z. 5(3): 564; T.S.M.: 999; S.R.D.L.: 59		NE1	shrub							1	1		1		Zimbabwe [Chimanimani, Chipinge, Nuanetsi, Chipinda]	Mc: Espungabera. S: Madanda Forest. In: Govuro. [General: Save R. catchment]	Brachystegia and mopane woodland, often in gullies and along rivers
Rubiaceae	Pavetta gurueensis Bridson	2001	F.Z. 5(3): 578; T.S.M.: 994	VU D2	E	shrub					1								Z: Mt Namuli, Mt Mabu	Moist forest including riverine forest	3b
Rubiaceae	Pavetta incana Klotzsch	1861	F.Z. 5(3): 561; S.R.D.L.: 59; T.S.M.: 1003		E	shrub						1							T: Boroma, Benga.	Tall thicket on alluvial soils
Rubiaceae	Pavetta klotzschiana K.Schum.	1895	F.Z. 5(3): 559; T.S.M.: 1002; S.R.D.L.: 59		NE1	shrub			1	1	1	1	1	1		1		Malawi [Shire Highlands], Zimbabwe [Mudzi District]	CD: Pemba. Z: Morrumbala. T: Cabora Bassa, Tete. Mc: Serra de Nharo-Nharo. S: Gorongosa.	Woodland and dry forest on sandy soil, riverine vegetation, rocky hills		T.S.M. shows numerous localities in central and northern Mozambique on the distribution map for this species
Rubiaceae	Pavetta lindina Bremek.	1954	F.T.E.A. Rubiaceae 2: 646; T.S.M.: 1001	EN C2a(i)	NE1+2	shrub			1									Tanzania [Rondo Plateau]	CD: Quiterajo, Palma	Mixed deciduous woodland or thicket on sands or sandy gravel	1
Rubiaceae	Pavetta micropunctata Bridson	2001	F.Z. 5(3): 576; T.S.M.: 1003		NE1+2	shrub				1								Tanzania [Masasi]	Na: Mt Cheovi	Dense forest on sandy damp soils	1
Rubiaceae	Pavetta mocambicensis Bremek.	1934	F.Z. 5(3): 596; S.R.D.L.: 59; T.S.M.: 1007, 1054		E	shrub			1	1									CD: Pemba to Mecufi, Ibo Is, Quirimbas N.P. (Mount Mareja). Na: Mossuril to Matibane	Coastal woodland on sand	1
Rubiaceae	Pavetta pumila N.E.Br.	1906	F.Z. 5(3): 568; S.R.D.L.: 59; T.S.M.: 990		E	shrub								1					S: Dondo, Cheringoma (Coutada 12, Swanepoel Concession, Gorongosa NP, Condue).	Seasonal swamps, miombo woodland
Rubiaceae	Pavetta tendagurensis Bremek.	1934	F.Z. 5(3): 567; T.S.M.: 1001; S.R.D.L.: 59		NE1	shrub			1	1								Tanzania [Tendaguru, Rondo Plateau, Mtwara]	CD: Pemba. Na: Moçambique Is,	Open deciduous woodland and coastal thicket	1	T.S.M. shows extra localites in CD on the distribution map for this species
Rubiaceae	Pavetta umtalensis Bremek.	1934	F.Z. 5(3): 573; T.S.M.: 996		NE1+2	shrub, tree							1					Zimbabwe [Nyangani, Stapleford, Vumba, Himalaya, Chimanimani, Tarka FR]	Mc: Serra Vumba, Tsetserra, Chimanimani Mts	Mixed evergreen forest and forest margins	3a
Rubiaceae	Pavetta vanwykiana Bridson	2001	F.Z. 5(3): 589; T.S.M.: 991	LC	NE2	shrub											1	South Africa KN [Umkhuze Game Reserve, Ndumo Game Reserve and Tembe Elephant Park]	Mp: Moamba, Manhica, Lebombos, Tembe	Clearings in sand forest or thicket	2a, 2b
Rubiaceae	Pentas zanzibarica (Klotzsch) Vatke subsp. milangiana (Verdc.) Verdc.	1953	F.Z. 5(1): 76 (1989)	LC	NE1	herb (p), shrub				1	1							Malawi [Mt Mulanje]	Na: Ribaue Mts. Z: Mt Namuli, Mt Mabu, Serra Tumbine	Forest edge, scrub, grassland, persisting in pine plantations	3b
Rubiaceae	Polysphaeria harrisii I.Darbysh. & C.Langa	2019	Phytotaxa 414: 7 (2019)		E	shrub					1								Z: Mt Mabu, Mt Ile	Moist forest on rocky ground	3b
Rubiaceae	Polysphaeria ribauensis I. Darbysh. & C.Langa	2019	Phytotaxa 414: 5 (2019)	EN B1ab(iii)+2ab(iii)	E	shrub				1									Na: Ribaue Mts	Upland forest	3b	In F.Z. as Kraussia sp. A
Rubiaceae	Psychotria amboniana K.Schum. subsp. mosambicensis (E.M.A.Petit) Verdc.	1966	F.Z. 5(1): 24; S.R.D.L.: 55; T.S.M.: 906	VU B2ab(ii,iii,iv,v)	E	shrub									1	1	1		In: 10 km South of Save River, Vilanculos, R. das Pedras. G: 10 km North of Bilene. Mp: Inhaca Is., Marracuene, Maputo, Zitundo	Dune scrub and forest	2a, 2c
Rubiaceae	Psychotria angustibracteata (Verdc.) J.E.Burrows	1989	F.Z. 5(1): 22; T.S.M.: 909		NE1	shrub, tree				1	1		1	1				Zimbabwe [Inyanga, Chimanimani, Chirinda Forest]	Na: Ribaue Mts. Z: Morrumbala. S: Mt Gorongosa. Mc: Chimanimani Mts, Moribane Forest, Espungabera	Moist forest	3a, 3b
Rubiaceae	Psydrax fragrantissimus (K.Schum.) Bridson	1985	F.Z. 5(2): 357; T.S.M.: 925	NT	NE1	shrub, tree											1	South Africa KN [Mbazwana District, Tembe Elephant Park, Kruger N.P.]	Mp: Licuati Forest, Marracuene	Sand forest and thicket	2a
Rubiaceae	Psydrax micans (Bullock) Bridson	1985	F.Z. 5(2): 360; S.R.D.L.: 59; T.S.M.: 928	VU B1+2b*	NE1	tree, liana			1	1				1				Tanzania [Usambara, Rufiji, Selous, Rondo Plateau, Masasi]	CD: Nhica do Rovuma, Palma, Quiterajo. Na: Matibane Forest. S: Cheringoma	Coastal forest, woodland and thicket, plateau scrub forest
Rubiaceae	Psydrax moggii Bridson	1985	F.Z. 5(2): 359; S.R.D.L.: 60; T.S.M.: 929	LC	E	shrub, tree			1	1				1	1	1	1		CD: Namacuto [Namatuco/Namatuca], Namacurra. Na: Angoche. S: Gorongosa NP, Save River. In: Bazaruto Is., R. Pomene, Margaruque Is., Zavala light house, Inharrime. G: Chidenguele, Bilene. Mp: Marracuene, Inhaca Is., Licuati Forest Reserve.	Swamp forest, coastal forest, dune thicket
Rubiaceae	Pyrostria chapmanii Bridson	1998	F.Z. 5(2): 344; T.S.M.: 932		NE1+2+3	shrub, tree				1	1							Malawi [Mulanje]	Na: Ribaue Mts. Z: Mt Namuli	Submontane and montane forest and forest margins	3b	The Mozambican material may be a distinct subspecies, see subsp. A of F.Z.
Rubiaceae	Rothmannia fischeri (K.Schum.) Bullock subsp. moramballae (Hiern) Bridson	1877	F.Z. 5(3): 654; T.S.M.: 958		NE1	tree			1		1		1	1		1	1	South Africa KN; Zimbabwe [Vumba]	CD: Mecufi. Z: Mt Morrumbala. S: Inhaminga, near Chupanga. Mp: Santaca	Coastal forest, woodland on sand
Rubiaceae	Rytigynia celastroides (Baill.) Verdc. var australis Verdc.	1987	F.Z. 5(2): 293; T.S.M.: 944	VU B1ab(ii,iii,v)+B2ab(ii,iii,v)	NE1	shrub										1	1	South Africa KN	In: Nhachengue. Mp: Licuati Forest, Maputo Elephant Reserve, Mangulane	Woodland and dense thicket on sand	2a, 2c
Rubiaceae	Rytigynia torrei Verdc.	1993	F.Z. 5(2): 292; T.S.M.: 946	EN B2ab(iii)	E	shrub			1	1									CD: Quirimbas NP. Na: Serra Murripa (Malema to Ribaue)	Wooded grassland on rock outcrops
Rubiaceae	Sericanthe chimanimaniensis Wursten & De Block INED.		F.Z. 5(3): 509; T.S.M.: 1033	VU B1ab(iii)+2ab(iii)	NE1+2	shrub, tree							1					Zimbabwe [Chimanimani]	Mc: Chimanimani Mts	Umkondo sandstone and quartzite rocky outcrops	3a	Treated as Sericanthe sp. B (Chimanimani taxon) in F.Z.
Rubiaceae	Spermacoce kirkii (Hiern.) Verdc.	1877	F.Z. 5(1): 173; S.R.D.L.: 52		E	herb (a), herb (p)					1			1	1	1			Z: R. Luabo, S: Beira. In: Bazaruto Is., Chiloane, Massinga, Pomene, Inharrime. G: Xai-Xai	Bare sands near sea and on dunes, edges of mangroves
Rubiaceae	Spermacoce schlechteri K.Schum. ex Verdc.	1989	F.Z. 5(1): 180; S.R.D.L.: 60		E	herb (p)				1	1			1		1		?Tanzania [Mafia Is.]	Na: Angoche. Z: Pebane. S: Dondo. In: Praia da Barra	Coastal dune thicket
Rubiaceae	Tarenna longipedicellata (J.G.García) Bridson	1958	F.Z. 5(3): 602; T.S.M.: 1011	VU B1ab(iii)+2ab(iii)	E	shrub					1			1					Z: between Nicuadala and Campo, Serra Morrumbala. S: Dondo, Inhansato (Cheringoma), Inhamitanga Forest, Durundi, Catapu	Forest, termitaria
Rubiaceae	Tarenna pembensis J.E.Burrows	2010	Kew Bull. 64: 691 (2009); T.S.M.: 1009	EN B1ab(ii,iii,v); C2a(i)	E	tree			1	1									CD: Metuge, Pangane, Macomia to Mucojo. Na: Mossuril to Matibane	Coastal woodland and thicket	1
Rubiaceae	Triainolepis sancta Verdc.	1989	F.Z. 5(1): 50; S.R.D.L.: 60; T.S.M.: 913	LC	E	shrub										1			In: Santa Carolina Is., Bazaruto Is., Inhassoro, Pomene, Morrungulo, Marivate, Inhambane (Barra Reef resort).	Open coastal woodland and dune scrub	2c
Rubiaceae	Tricalysia coriacea (Benth.) Hiern subsp. angustifolia (J.G.Garcia) Robbr.	1958	F.Z. 5(3): 483; T.S.M.: 978; S.R.D.L.	NT B1ab(iii)+2ab(iii)	NE1	shrub, tree							1	1				Zimbabwe [Inyanga, Chimanimani]	Mc: Chimanimani Mts. S: Mt Gorongosa	Riverine vegetation	3a
Rubiaceae	Tricalysia ignota Bridson	2003	F.Z. 5(3): 500; T.S.M.: 979		NE2+3	shrub, tree							1					Malawi [Malawi Hills Forest]; Zimbabwe [Vumba, Banti Forest]	Mc: Tsetserra, Serra Choa	Upland forest	3a, 3b	A rare species with a disjunct range
Rubiaceae	Tricalysia jasminiflora (Klotzsch) Benth. & Hook.f. ex Hiern var. hypotephros Brenan	1953	F.Z. 5(3): 505; T.S.M.: 979		E	shrub, tree					1								Z: Namagoa, Mocuba Dist.	Bushland or forest
Rubiaceae	Tricalysia schliebenii Robbr.	1987	F.Z. 5(3): 500; T.S.M.: 981	VU B1+2b*	NE1	shrub			1	1	1							Tanzania [Lake Lutamba, Masasi]	CD: Nangade, Nhica do Rovuma, Palma, Quiterajo. Na: Monapo, Mossuril	Coastal forest and woodland	1	The record for Z is derived from T.S.M. A record from the Udzungwa N.P. in Tanzania appears to be erroneous and is omitted here
Rubiaceae	Tricalysia semidecidua Bridson	2003	F.Z. 5(3): 501; T.S.M.: 981		NE1	shrub			1									Tanzania [Lake Lutamba, Rondo Plateau, Newala]	CD: Mueda, Nangade, Nhica do Rovuma, Palma, Quiterajo	Coastal thicket, woodland and forest patches on sandy soils	1
Rubiaceae	Vangueria domatiosa J.E.Burrows	2018	T.S.M.: 936; 1055		E	tree			1										CD: Palma to Mocimboa da Praia, Nhica do Rovuma	Coastal woodland and thicket	1
Rubiaceae	Vangueria monteiroi (Oliv.) Lantz (=Lagynias monteiroi (Oliv.) Bridson)	1877	F.Z. 5(2): 241; T.S.M.: 940; Pl. Syst. Evol. 253: 180 (2005)	LC	NE1	shrub, tree									1		1	South Africa KN [Mbazwana, Mphakathini]	G: Chicomo. M: Moamba, Santaca.	Thicket on sand, coastal scrub	2a, 2c
Rutaceae	Teclea crenulata (Engl.) Engl. (=Todallia crenulata Engl.)	1895	F.Z. 2(1): 208; S.R.D.L.: 60; T.S.M.: 349	DD	E	unknown	T				1								Z: Quelimane, Pugurimi	Habitat not known		This is a species of uncertain taxonomic status; if it proves to be a good species it should be transferred to the genus Vepris.
Rutaceae	Vepris allenii I.Verd.	1926	F.Z. 2(1): 204; S.R.D.L.: 60; T.S.M.: 353	EN B1ab(i,ii,iii,iv,v)+2ab(i,ii,iii,iv,v)	E	shrub, tree			1									Possibly Tanzania	CD: R. Messalo (M'salo), Quiterajo, Nhica do Rovuma	Coastal dry forest and thicket	1
Rutaceae	Vepris carringtoniana Mendonça	1961	F.Z. 2(1): 202; T.S.M.: 354		NE1	shrub										1	1	eSwatini, South Africa KN, LP, MP	In: Mabote to Zimane. Mp: Boane to Goba, Matola to Umbeluzi, Mahel to Mapulanguene	Woodland, thicket and riverine scrub on sandy or alluvial soils	2a, 2b, 2c	Here treated as distinct from V. glomerata (F.Hoffm.) Engl., following T.S.M.
Rutaceae	Vepris drummondii Mendonça	1961	F.Z. 2(1): 204	VU B1ab(iii)+2ab(iii)	NE2+3	shrub							1					Zimbabwe [Chimanimani, Mt Pene]	Mc: Chimanimani foothills (Maronga and Makurupini)	Lowland evergreen forest including riverine forest	3a
Rutaceae	Vepris macedoi (Exell & Mendonça) Mziray	1973	Garcia de Orta, Ser. Bot. 1: 93 (1973); Symb. Bot. Upsal. 30: 73 (1992)	EN B1ab(iii)+2ab(iii)	E	tree				1									Na: Ribaue Mts, Serra Chinga	Moist forest	3b
Rutaceae	Vepris myrei (Exell & Mendonça) Mziray	1973	Garcia de Orta, Ser. Bot. 1: 93 (1973); Symb. Bot. Upsal. 30: 74 (1992)		NE1	shrub, tree						1		1		1		Malawi [Lengwe NP, Liwonde NP, Mwabvi], Zimbabwe [Muhumbi Kraal]	In: Save R. near Covane and Jofane. S: Catapu, Gorongosa NP, Maringue. T: Moatize	Dry forest and thicket, riverine woodland
Rutaceae	Zanthoxylum delagoense P.G.Waterman	1911	F.Z. 2(1): 189 ; T.S.M.: 360	LC	E	shrub, tree								1	1	1	1		S: Madanda Forest. In: Zavala, Pomene NR, Bazaruto Is, Vilanculos, 24 km SE of Inhassoro. G: Xai-Xai, Zongoene, Chongoene. Mp: Maputo, Maputo Elephant Reserve, Ponta do Ouro, Zitundo, Ponta Madejanine, Inhaca Is, Cabo de Santa Maria, Macaneta.	Dry forest on coastal dunes and sandy soils	2a, 2c
Rutaceae	Zanthoxylum tenuipedicellatum (Kokwaro) Vollesen	1978	Opera Bot. 59: 57 (1980); T.S.M.: 363, 1055		NE2+3	shrub, tree				1								Tanzania [Selous (Malemba), Lihanga R.]	Na: Matibane Forest	Coastal sand forest and thicket	1
Santalaceae	Thesium chimanimaniense Brenan	1964	F.Z. 9(3): 217	LC	NE2+3	herb (p)							1					Zimbabwe [Chimanimani]	Mc: Chimanimani Mts	Moist montane grassland and rocky areas on quartzite	3a
Santalaceae	Thesium dolichomeres Brenan	1964	F.Z. 9(3): 217	LC	NE2+3	herb (p)							1					Zimbabwe [Chimanimani]	Mc: Chimanimani Mts	Montane grassland and miombo woodland on quartzite, schist and granite	3a
Santalaceae	Thesium inhambanense Hilliard	1991	F.Z. 9(3): 233		E	herb (p)	T									1		Possibly Malawi	In: Nhacoongo [possibly also Malawi but seems unlikely]	Sandy-clay soil in cleared area	2c
Santalaceae	Thesium pygmaeum Hilliard	1991	F.Z. 9(3): 215	LC	NE2+3	herb (p)							1					Zimbabwe [Chimanimani]	Mc: Chimanimani Mts	Montane grassland and rocky areas on quartzite	3a
Santalaceae	Thesium vahrmeijeri Brenan	1979	F.Z. 9(3): 239		NE1	herb (a)										1	1	South Africa KN	In: Mutamba. Mp: Ponto do Ouro	Coastal grassland on sand	2a, 2c
Santalaceae	Viscum littorum Polhill & Wiens	1998	F.Z. 9(3): 203; S.R.D.L.: 52	NT	E	shrub			1										CD: Quissanga, Pemba	Mangroves	1
Sapindaceae	Allophylus mossambicensis Exell	1964	F.Z. 2(2): 504; S.R.D.L.: 52; T.S.M.: 528	VU B1ab(iii)+2ab(iii)	E	shrub									1	1			In: Maxixe, Ponta Zavora. G: Xai Xai, Chirindzene Forest, Chiconela Forest, rio Lumane	Coastal forest and dunes	2a, 2c
Sapindaceae	Allophylus torrei Exell & Mendonça	1973	Garcia de Orta, Ser. Bot. 1: 97 (1973); S.R.D.L.: 55; T.S.M.: 525	EN B1ab(iii)+2ab(iii)	E	shrub, tree			1	1									CD: Metuge. Na: Namapa to Alua, Imala	Miombo woodland, granite outcrops
Sapotaceae	Synsepalum chimanimani S.Rokni & I.Darbysh.	2019	PhytoKeys 133: 117 (2019)	EN B1ab(iii)+2ab(iii)	NE2+3	shrub, tree							1					Zimbabwe [Chimanimani]	Mc: Chimanimani foothills at Magorogodo, Thekeza and Maronga	Lowland moist forest	3a
Sapotaceae	Synsepalum muelleri (Kupicha) T.D.Penn.	1978	F.Z. 7(1): 228; Genera Sapotac.: 249 (1991); T.S.M.: 744	LC	NE1	shrub, tree				1	1							Malawi [Mulanje]	Na: Ribaue Mts. Z: Mt Namuli, Mt Chiperone, Mt Mabu	Upland moist forest	3b
Scrophulariaceae	Jamesbrittenia carvalhoi (Engl.) Hilliard	1895	F.Z. 8(2): 32; S.R.D.L.: 55	LC	NE2	herb (p), shrub							1	1				Zimbabwe [Nyanga, Stapleford, Vumba, Chimanimani]	Mc: Serra Vumba. S: Mt Gorongosa	Upland grassland	3a
Scrophulariaceae	Selago anatrichota Hilliard	1998	Edinburgh J. Bot. 55: 221 (1998)	LC	NE2+3	herb (p)							1					Zimbabwe [Chimanimani]	Mc: Chimanimani Mts	Quartzite outcrops	3a
Scrophulariaceae	Selago swynnertonii (S.Moore) Eyles var. leiophylla (Brenan) Hilliard	1954	F.Z. 8(2): 166; Edinburgh J. Bot. 55: 227 (1998)		NE2	herb (p)							1					Zimbabwe [Nyanga, Stapleford, Rusape]	Mc: Moribane	Grassland, wooded grassland	3a
Solanaceae	Solanum litoraneum A.E.Gonç.	1997	F.Z. 8(4): 101; S.R.D.L.: 55, 60		E	shrub										1	1		In: Pomene, 24 km south-east of Inhassoro. Mp: Inhaca Is., Ponta do Ouro, Ponta Milibangalala, Polana	Dune thickets and coastal forest margins	2a, 2c
Solanaceae	Solanum torreanum A.E.Gonç.	1997	F.Z. 8(4): 102; S.R.D.L.: 55		NE1	herb (c)											1	eSwatini, South Africa KN, MP	Mp: Boane, Umbeluzi, Maputo, Catuane, Sabie	Dry Acacia woodland and bushland, disturbed areas	2a	A rare species, approximately half its range in Mozambique
Thymelaeaceae	Gnidia chapmanii B.Peterson	1976	F.Z. 9(3): 112; T.S.M.: 652	LC	NE2+3	shrub					1							Malawi [Mulanje]	Z: Mt Namuli	Montane grassland and bushland, streamsides	3b
Thymelaeaceae	Struthiola montana B.Peterson	1964	F.Z. 9(3): 115	DD	NE2+3	shrub							1					Zimbabwe [Chimanimani]	Mc: Chimanimani Mts	Montane bushland and upland seasonal streambeds on quartzite	3a
Thymelaeaceae	Synaptolepis oliveriana Gilg	1894	F.Z. 9(3): 87; Bothalia 39: 105 (2009); T.S.M.: 654		NE1	shrub, liana			1	1	1				1	1	1	South Africa KN	CD: Pemba, Quiterajo. Na: Nampula. Z: N of Quelimane. In: Bazaruto Is., Pomene, Nhacoonga. G: Zongoene, Chidenguele. Mp: Inhaca Is., Maputo, Marracuene	Coastal sand forest and thickets		InT.S.M. this species is mapped as also occurring inland in Niassa and Manica Provs.; this requires confirmation
Vahliaceae	Vahlia capensis (L.f.) Thunb. subsp. macrantha (Klotzsch) Bridson	1861	F.Z. 4: 51; S.R.D.L.: 52		E	herb (a), herb (p)					1		1	1				Possibly Madagascar	T, Mc & S: Zambezi R.	Sand banks along rivers		The Catalogue of the Plants of Madagascar lists this taxon on Madagascar, but this requires confirmation.
Velloziaceae	Xerophyta argentea (Wild) L.B.Sm. & Ayensu	1964	F.Z. 12(2): 171; T.S.M.: 46	LC	NE2+3	shrub, herb (p)							1					Zimbabwe [Chimanimani]	Mc: Chimanimani Mts, Rotanda	Cliffs and rock outcrops, usually on quartzite	3a
Velloziaceae	Xerophyta kirkii (Hemsl.) L.B.Sm. & Ayensu	1904	F.Z. 12(2): 174	LC	NE1	shrub, tree		1			1							Malawi [Zomba, Shire Highlands]	Ni: Massangulo Mts, Cuamba. Z: Mt Namuli, Mt Socone	Montane grassland, rock outcrops	3b
Velloziaceae	Xerophyta pseudopinifolia Behnke	2013	Bot. J. Linn. Soc. 172: 60 (2013); T.S.M.: 46	LC	NE1	shrub		1		1	1							Malawi [Mlinde Hill]	Ni: Maua, Mt Mecopo. Na: Ribaue Mts, E of Alua. Z: Mt Namuli, Lioma Mt.	Shallow soils over rock, rock outcrops
Velloziaceae	Xerophyta splendens (Rendle) N.L.Menezes	1894	F.Z. 12(2): 174;	LC	NE2+3	shrub, tree					1							Malawi [Mulanje]	Z: Mt Namuli	Cliff faces	3b
Verbenaceae	Chascanum angolense Moldenke subsp. zambesiacum (R.Fern.) R.Fern.	1984	F.Z. 8(7): 45		NE2+3	shrub, herb (p)										1		Malawi [Ngabu]	In: Vilanculos, Muabsa, Inhassoro	Grassland and open wooded grassland
Verbenaceae	Chascanum schlechteri (Gürke) Moldenke var. torrei Moldenke	1966	F.Z. 8(7): 45; Bol. Soc. Brot., sér. 2; 40: 121 (1966)		E	herb (p)	T										1		Mp: Chobela	Acacia woodland	2a
Verbenaceae	Lantana swynnertonii Moldenke	1950	F.Z. 8(7): 26	LC	NE1	shrub					1		1					Zimbabwe [Nyanga, Mutare,Vumba, Chimanimani, Chirinda]	Z: Morrumbala. Mc: Mt Zembe, Dombe to Mapira, Espungabera, Espungabera to Gogoi, Monte Macuiana.	Thickets and forest margins on hillslopes	3a, 3b	A rare species, approximately half its range in Mozambique
Vitaceae	Cissus aristolochiifolia Planch.	1887	F.Z. 2(2): 450	VU B1ab(iii)+2ab(iii)	NE1	herb (c)				1	1							Malawi [Shire Highlands, Mulanje, Zomba]	Na: Ribaue Mts. Z: Mt Namuli, Mt Lico	Riverine woodland and thicket, rocky hillslopes	3b	A rare species, approximately half its range in Mozambique
Vitaceae	Cissus bathyrhakodes Werderm.	1936	F.Z. 2(2): 457		NE1	herb (p)			1		1		1					Tanzania [Tendaguru, Masasi]	CD: Namatuca. Z: Lugela, Namacurra, Namagoa, Milange ot Mocuba. Mc: Gondola to Nhamatanda, Chimoio, Pungwe R.	Open woodland, rocky outcrops with woodland
Vitaceae	Cyphostemma barbosae Wild & R.B.Drumm.	1961	F.Z. 2(2): 477; S.R.D.L.: 52		NE1	herb (geo)											1	eSwatini, South Africa KN [Lebombo Mts]	Mp: Goba, Namaacha, Moamba	Open woodland, dry stony ground	2b	Records from Tete and Sofala at LISC are almost certainly based on misidentifications
Xyridaceae	Xyris asterotricha Lock	1999	F.Z. 13(4): 16	VU D2	NE2+3	herb (p)							1					Zimbabwe [Chimanimani]	Mc: Chimanimani Mts	Seepage areas in montane grassland on quartzite	3a
Xyridaceae	Xyris makuensis N.E.Br.	1901	F.Z. 13(4): 26	LC	NE2	herb (p)					1							Malawi [Mulanje]	Z: Mt Namuli	Seepage areas in montane grassland	3b
Zamiaceae	Encephalartos aplanatus Vorster	1996	S.R.D.L.: 52 ; T.S.M.: 37	VU A2acd; B1ab(i,ii,iii,iv,v)+ 2ab(i,ii,iii,iv,v); C1	NE2+3	cycad											1	eSwatini	Mp: Lebombo Mts	Dry riverine and ravine forest	2b
Zamiaceae	Encephalartos chimanimaniensis R.A.Dyer & I.Verd.	1969	S.R.D.L.: 52 ; T.S.M.: 35	EN B1ab(i,ii,iv,v)+2ab(i,ii,iv,v); C1	NE2+3	cycad							1					Zimbabwe [Chimanimani - possibly extinct]	Mc: Chimanimani Mts including Makurupini	Montane scrub on quartzite	3a
Zamiaceae	Encephalartos ferox G.Bertol subsp. emersus P.Rousseau, Vorster & A.E.van Wyk	2015	Phytotaxa 204: 107 (2015)		E	cycad										1			In: Inhassoro area (north of Vilanculos to South of the Save River)	Old termitaria on floodplains	2c
Zamiaceae	Encephalartos ferox G.Bertol subsp. ferox	1851	F.Z. 1(1): 81; S.R.D.L.: 55 ; T.S.M.: 38	NT	NE1	cycad									1	1	1	South Africa KN	In: Lagoa Dongane, Zavala, Panda, Mapinhane, Ponta Barra. G: Changaene, Xai-Xai. Mp: Inhaca Is., Macaneta	Coastal bushland and forest	2a, 2c	A rare species, approximately half its range in Mozambique
Zamiaceae	Encephalartos gratus Prain	1916	F.Z. 1(1): 81; S.R.D.L.: 55 ; T.S.M.: 34	EN A4cd	NE1	cycad					1							Malawi [Mulanje, Zomba]	Z: Milange, Mt Namuli, Namarroi, Chiraba R., Navene R., Derre, Morrumbala	Woodland and forest margins on rocky slopes and granite inselbergs	3b
Zamiaceae	Encephalartos munchii R.A.Dyer & I.Verd.	1969	Kirkia 7: 156 (1969); S.R.D.L.: 52 ; T.S.M.: 34	CR B1ab(ii,iv,v)+2ab(ii,iv,v); C2a(ii)	E	cycad							1						Mc: Mt Zembe	Granite slopes	3a
Zamiaceae	Encephalartos ngoyanus I.Verd.	1949	S.R.D.L.: 53	VU A4acd	NE2	cycad											1	eSwatini, South Africa KN [Lebombo / Ubombo Mts, Ngoye Forest]	Mp: Maputo R. in Lebombo Mts	Grassland and forest margins, often amongst rocks	2b
Zamiaceae	Encephalartos pterogonus R.A.Dyer & I.Verd.	1969	Kirkia 7: 151 (1969); S.R.D.L.: 53 ; T.S.M.: 33	CR B1ab(ii,iv,v)+2ab(ii,iv,v); C1+2a(ii)	E	cycad							1						Mc: Mt Mruwere	Granite slopes	3a	May not be distinct from E. manikensis (Gilliland) Gilliland
Zamiaceae	Encephalartos senticosus Vorster	1996	S.R.D.L.: 53 ; T.S.M.: 36	VU A2acd; C1	NE2	cycad											1	eSwatini, South Africa KN, MP [Lebombo Mts]	Mp: Lebombo Mts	Rocky slopes and cliffs, forested ravines	2b
Zamiaceae	Encephalartos turneri Lavranos & D.L.Goode	1988	Garcia de Orta; Ser. Bot. 7: 11 (1988); S.R.D.L.: 55 ; T.S.M.: 36	LC	E	cycad		1		1									Ni: Cuamba. Na: Malema, Mt Inago, Ribaue Mts, Nampula, Murrupula	Granite slopes
Zamiaceae	Encephalartos umbeluziensis R.A.Dyer	1951	S.R.D.L.: 53 ; T.S.M.: 37	EN B1ab(i,ii,iii,iv,v)+2ab(i,ii,iii,iv,v); C1	NE2	cycad											1	eSwatini [Lebombo Mts, M'beluzi R.]	Mp: Goba, Ressano Garcia, Umbeluzi	Dry woodland and bushland in river valleys	2b
Zingiberaceae	Siphonochilus kilimanensis (Gagnep.) B.L.Burtt	1906	F.Z. 13(4): 128		E	herb (geo)				1	1			1					Na: Angoche. Z: Campo, Namacurra to Mocuba, Pebane to Mocubela. S: Dondo	Seasonally wet lowland grassland and wooded grassland
